# Supplementary material for: Total evidence phylogeny and evolutionary timescale for Australian faunivorous marsupials (Dasyuromorphia)
Source: BMC Evol Biol. 2017 Dec 4;17:240. doi: 10.1186/s12862-017-1090-0 (PMC5715987; doi:10.1186/s12862-017-1090-0)
Supplement: Supplementary file 1 — Table of taxa, indicating whether or not they have been scored for morphological characters, percentage completeness (if scored for morphological characters) and Genbank accession numbers for molecular sequences. (XLSX 18 kb) [file 12862_2017_1090_MOESM1_ESM.xlsx]

## Sheet: Sheet1
				Morphological			Molecular
	Order (or higher level clade)	Family		Craniodental	Postcranial	Completenesss (character scores excluding unknown ["?"] and inapplicable ["-"] scores)	MT-CYB	MT-CO1	MT-CO2	MT-ND1	MT-ND2	MT-RNR1	MT-RNR2	APOB	FGB	BRCA1	HBE1	RBP3	PRM1	RAG1	VWF
Fossil outgroup taxa	Marsupialiformes	Pucadelphidae	Andinodelphys cochambensis	X		46/173 (27%)
			Pucadelphys andinus	X	X	154/173 (89%)
	Marsupialiformes	Mayulestidae	Mayulestes ferox	X	X	125/173 (72%)
	Australidelphia	unknown	Djarthia murgonensis	X	X	35/173 (20%)
	Peramelemorphia	Yaralidae	Yarala burchfieldi	X		48/173 (28%)
Modern outgroup taxa	Didelphimorphia	Didelphidae	Caluromys philander	X	X	172/173 (99%)	KJ129897	JF457700				AF038014	AF166345	AY243419		AY243444		AY233766		DQ865884	AY243404
			Didelphis marsupialis	X	X	172/173 (99%)	KJ129895	JF457736				AJ628374	DQ283321			FJ159284		AF257703	L17007	DQ865889	FJ159334
			Marmosa murina	X	X	165/173 (95%)	KJ868123	KJ868123	KJ868123	KJ868123	KJ868123	KJ868123	KJ868123			FJ159295		AY233773		DQ865899	FJ159345
	Microbiotheria	Microbiotheriidae	Dromiciops gliroides	X	X	168/173 (97%)	NC_005826	NC_005826	NC_005826	NC_005826	NC_005826	NC_005826	NC_005826			AY243446		AF025384	L35449	AY243389	AY243407
	Peramelemorphia	Peramelidae	Echymipera kalubu	X	X	165/173 (95%)	EU086683					JF694110	U97342	AY243420		AF355796		JF912108		JF912118	AY243405
			Perameles nasuta	X	X	171/173 (99%)	KJ868137	KJ868137	KJ868137	KJ868137	KJ868137	KJ868137	KJ868137	AY243426		JF912101		JF912112		AY243394	JF912133
Fossil ingroup taxa	Marsupialia incertae sedis	unknown	Ankotarinja tirarensis	X		17/173 (10%)
		unknown	Keeuna woodburnei	X		15/173 (9%)
	Dasyuromorphia	Dasyuridae	Barinya wangala	X		52/173 (30%)
			Dasyuroides achilpatna	X		15/173 (9%)
			Sminthopsis floravillensis	X		17/173 (10%)
		Thylacinidae	Badjcinus turnbulli	X		42/173 (24%)
			Muribacinus gadiyuli	X		20/173 (12%)
			Mutpuracinus archibaldi	X		41/173 (24%)
			Ngamalacinus timmulvaneyi	X		20/173 (12%)
			Nimbacinus dicksoni	X	X	143/173 (83%)
			Thylacinus macknessi	X		14/173 (8%)
			Thylacinus potens	X		24/173 (14%)
Modern ingroup taxa		Dasyuridae	Antechinomys laniger	X	X	154/173 (89%)	KJ868097	KJ868097	KJ868097	KJ868097	KJ868097	KJ868097	KJ868097	KM582880	JQ599227	KM582890	KF018152	JQ687036	AF001587	KM582901	KM582913
			Antechinus agilis				AF038290					AF038311	EF011637		EF025050		KF018143	EF028742		KF294258
			Antechinus bellus				AF038287					AF038308	EF011633		EF025046		KF018145	EF028738	AF038295
			Antechinus flavipes	X	X	170/173 (98%)	KJ868098	KJ868098	KJ868098	KJ868098	KJ868098	KJ868098	KJ868098	EU160447	EF025045	EU160442	KF018142		AF038293	KF294257	EU160457
			Antechinus godmani				KJ868099	KJ868099	KJ868099	KJ868099	KJ868099	KJ868099	KJ868099		EF025049		KF018146	EF028741	AF038296
			Antechinus leo				AF038289					AF038310	EF011635		EF025048			EF028740	AF038297
			Antechinus minimus				AF038286					AF038307	EF011634		EF025047	KF758457		EF028739	AF038294	KF294259	KF758459
			Antechinus stuartii				AF038285					AF038305	EF011631		EF025044		KF018147	EF028736		AY125023
			Antechinus swainsonii				KJ868100	KJ868100	KJ868100	KJ868100	KJ868100	KJ868100	KJ868100		AY531236		EU086619	AY532666	AF038291
			Dasycercus cristicauda	X	X	153/173 (88%)	KJ868107	KJ868107	KJ868107	KJ868107	KJ868107	KJ868107	KJ868107		AY531248	KM582893	KF018138	AY532678	AF010270	KM582904	KM582916
			Dasykaluta rosamondae	X		52/173 (30%)	KJ868108	KJ868108	KJ868108	KJ868108	KJ868108	KJ868108	KJ868108		AY531239	KM582884	EU086621	AY532669	L35325	KM582895	KM582907
			Dasyuroides byrnei	X	X	160/173 (92%)	KJ868109	KJ868109	KJ868109	KJ868109	KJ868109	KJ868109	KJ868109	KM582875	AY531247	KM582885	AY609379	AY532677	AF010271	KM582896	KM582908
			Dasyurus albopunctatus	X	X	149/173 (86%)	U07580					KJ780026	AF166349	AY243430	AY531251	AY243452	KF202305	AY532681	AF010272	AY243398	AY243414
			Dasyurus geoffroii	X		48/173 (28%)	FN666605	FN666605	FN666605	FN666605	FN666605	FN666605	FN666605		AY531254		KF018141	AY532684	AF010274
			Dasyurus hallucatus	X	X	147/173 (85%)	NC_007630	NC_007630	NC_007630	NC_007630	NC_007630	NC_007630	NC_007630		AY531249	KF758456	EU091366	AY532679	L35341	KF758461
			Dasyurus maculatus	X	X	167/173 (97%)	KJ780048					KJ780029	AY528918		AY531250		EU091367	AY532680	AF010276	AF303975
			Dasyurus spartacus	X	X	75/173 (43%)	U07581					AF009892	AY528919		AY531252		KF018140	AY532682	AF010275
			Dasyurus viverrinus	X	X	122/173 (71%)	U07582					U87401	AY528920		AY531253		KF018139	AY532683	L35340
			Micromurexia spp.
			Micromurexia habemma				KJ868125	KJ868125	KJ868125	KJ868125	KJ868125	KJ868125	KJ868125		EF025051		KF018151	EF028743	AF038300
			Micromurexia hageni	X		52/173 (30%)
			Murexechinus melanurus	X	X	170/173 (98%)	KJ868127	KJ868127	KJ868127	KJ868127	KJ868127	KJ868127	KJ868127		EF025052		KF018148	EF028744	AF038299
			Murexia aspera									KF294262
			Murexia longicaudata	X	X	133/173 (77%)	KJ868128	KJ868128	KJ868128	KJ868128	KJ868128	KJ868128	KJ868128		AY531237	FJ159311	EU086618	AY532667	L35336	KF294261	FJ159361
			Myoictis leucura	X		47/173 (27%)	AY609369					AY609359	AY609373				AY609377
			Myoictis melas	X	X	167/173 (97%)	AY609363					AY609353	AY609371		AY531245		AY609375	AY532675	AF010268
			Myoictis wallacei				AY609368					AY609358	AY528914		AY531246		AY609378	AY532676	AF010269
			Myoictis wavicus				KJ868129	KJ868129	KJ868129	KJ868129	KJ868129	KJ868129	KJ868129			KM582886	AY609374			KM582897	KM582909
			Neophascogale lorentzii	X		55/173 (32%)	KJ868130	KJ868130	KJ868130	KJ868130	KJ868130	KJ868130	KJ868130	KM582877	AY531257	KM582887	EU091370	AY532687	AF010267	KM582898	KM582910
			Ningaui ridei				KJ868131	KJ868131	KJ868131	KJ868131	KJ868131	KJ868131	KJ868131		JQ599247		KF018154	JQ687056	AF001588
			Ningaui timealeyi				AF001584					AF001939	JQ413969	KM582881	JQ599248	KM582891	KF018153	JQ687057	AF001590	KM582902	KM582914
			Ningaui yvonnae	X		55/173 (32%)	U07587					AF001938	JQ413967		JQ599246		KF018154	JQ687055	AF001589
			Paramurexia rothschildi	X	X	165/173 (95%)	KJ868134	KJ868134	KJ868134	KJ868134	KJ868134	KJ868134	KJ868134		EF025054		KF018149	EF028746	AF038302
			Parantechinus apicalis	X	X	145/173 (84%)	KJ868135	KJ868135	KJ868135	KJ868135	KJ868135	KJ868135	KJ868135		AY531240		EU086622	AY532670	L35326	KM582905	KM582917
			Phascogale calura				KJ868143	KJ868143	KJ868143	KJ868143	KJ868143	KJ868143	KJ868143		EF025055			EF028747	AF038303
			Phascogale tapoatafa	X	X	172/173 (99%)	NC_006523	NC_006523	NC_006523	NC_006523	NC_006523	NC_006523	NC_006523	AY243427	AY531238	AF355795		AF025382	L35327	AY243395	AY243412
			Phascolosorex dorsalis	X		58/173 (34%)	KJ868144	KJ868144	KJ868144	KJ868144	KJ868144	KJ868144	KJ868144	EU369357	AY531256	EU369362	EU091369	AY532686	L35339	EU372017	EU369374
			Phascomurexia naso	X	X	166/173 (96%)	KJ868145	KJ868145	KJ868145	KJ868145	KJ868145	KJ868145	KJ868145		EF025053		KF018150	EF028745	AF038301
			Planigale gilesi				KJ868147	KJ868147	KJ868147	KJ868147	KJ868147	KJ868147	KJ868147		JQ599251			JQ687059	AF001593
			Planigale ingrami				FN666602	FN666602	FN666602	FN666602	FN666602	AF271690	FN666602		EF025057		KF018173	EF028749
			Planigale maculata	X	X	164/173 (95%)	U10318					AF001940	JQ413970	EU369358	JQ599249	EU369363	KF018145	JQ687058	AF001591	EU369370	EU369375
			Planigale novaeguineae									AF271674
			Planigale sp1									U87788				AY243451			AF001595	AY243396
			Planigale tenuirostris				U07591					AF271684					KF018174		AF001594
			Pseudantechinus bilarni	X		52/173 (30%)	KJ868149	KJ868149	KJ868149	KJ868149	KJ868149	KJ868149	KJ868149	KM582878	AY531241	KM582888	EU086623	AY532671	AF010277	KM582899	KM582911
			Pseudantechinus macdonnellensis	X		55/173 (32%)	KJ868150	KJ868150	KJ868150	KJ868150	KJ868150	KJ868150	KJ868150		EU086665		EU086632	EU086688	L35337
			Pseudantechinus mimulus				EU086673					EU086643	EU086656		EU086666		EU086628	EU086687
			Pseudantechinus ningbing				U07592					AF009896	AY528912		AY531244		EU086629	AY532674	AF010278
			Pseudantechinus roryi				EU086671					EU086641	EU086653	KM582879	AY531243	KM582889	EU086637	EU086689		KM582900	KM582912
			Pseudantechinus woolleyae				EU086675					EU086645	AY528910		AY531242		EU086630	AY532672	AF010279
			Sarcophilus harrisii	X	X	163/173 (94%)	KJ868154	KJ868155	KJ868155	KJ868154	KJ868155	KJ868154	KJ868154	KM582883	AY531255	KM582894	EU091368	AY532685	L35324	AY125037	XM_003771210
			Sminthopsis aitkeni				AF088919					AF088960	JQ413960		JQ599239		KF018159	JQ687048	AF089871
			Sminthopsis archeri				AF088920					AF088961	JQ413962		JQ599241		KF018171	JQ687050	AF089872
			Sminthopsis bindi				AF088921					AF088962	JQ413952		JQ599231		KF018166		AF089873
			Sminthopsis butleri				KF294263					DQ157392	JQ413966		JQ599245		KF018163	JQ687054
			Sminthopsis crassicaudata	X	X	147/173 (85%)	NC_007631	NC_007631	NC_007631	NC_007631	NC_007631	NC_007631	NC_007631	AY243428	EF025056	KF758458	Z48632	EF028748	L32743	KF758460	AY243413
			Sminthopsis dolichura				KJ868158	KJ868158	KJ868158	KJ868158	KJ868158	KJ868157	KJ868157		JQ599240		KF018158	JQ687049	AF089874
			Sminthopsis douglasi				NC_006517	NC_006517	NC_006517	NC_006517	NC_006517	NC_006517	NC_006517		JQ599232		KF018170	JQ687041	AF089875
			Sminthopsis froggatti									AF339112
			Sminthopsis gilberti				AF088924					AF088966	JQ413963		JQ599242		KF018164	JQ687051	AF089876
			Sminthopsis granulipes				AF088925					AF088967	JQ413959		JQ599238		KF018160	JQ687047	AF089877
			Sminthopsis griseoventer				AF088926					AF088968	JQ413964		JQ599243		KF018161	JQ687052	AF089878
			Sminthopsis hirtipes				AF088927					AF088969	JQ413965		JQ599244		KF018169	JQ687053	AF089879
			Sminthopsis leucopus				AF088928					AF088971	JQ413955		JQ599234		KF018162	JQ687043	AF089880
			Sminthopsis longicaudata									AF088972	JQ413958		JQ599237		KF018168	JQ687046	AF089881
			Sminthopsis macroura				AF001582			AB011229		AF339116	JQ413951	KM582882	JQ599230	KM582892	KF018157	JQ687039	AF001586	KM582903	KM582915
			Sminthopsis murina	X	X	165/173 (95%)						AF001934	JQ413949		JQ599228		KF018156	JQ687037	AF001585
			Sminthopsis ooldea				AF088931					AF088973	JQ413957		JQ599236		KF018165	JQ687045	AF089882
			Sminthopsis psammophila				KJ868159	KJ868159	KJ868159	KJ868159	KJ868159	KJ868159	KJ868159		JQ599233			JQ687042	AF089883
			Sminthopsis stalkeri									AF339124
			Sminthopsis virginiae				AF088933					AF088975	JQ413950		JQ599229			JQ687038	AF089884
			Sminthopsis youngsoni				AF088935					AF088978	JQ413956		JQ599235		KF018167	JQ687044	AF089885
		Myrmecobiidae	Myrmecobius fasciatus	X	X	159/173 (92%)	NC_011949	NC_011949	NC_011949	NC_011949	NC_011949	NC_011949	NC_011949	FJ603113	EF025058	FJ603122		EF028750	U87139	FJ603130	FJ603134
		Thylacinidae	Thylacinus cynocephalus	X	X	172/173 (99%)	NC_011944	NC_011944	NC_011944	NC_011944	NC_011944	NC_011944	NC_011944						U87140
