# Supplementary material for: Total evidence phylogeny and evolutionary timescale for Australian faunivorous marsupials (Dasyuromorphia)
Source: BMC Evol Biol. 2017 Dec 4;17:240. doi: 10.1186/s12862-017-1090-0 (PMC5715987; doi:10.1186/s12862-017-1090-0)
Supplement: Supplementary file 3 — All data matrices used in the phylogenetic analyses presented here. (NEX 11855 kb) [file 12862_2017_1090_MOESM3_ESM.nex]

[morphology - undated]

Pucadelphys_andinus             001?0010211001010001000000010?0000010-001000{01}00{01}00000000??1??01??10000?100-111100?1?000-?00200011000021001100000101?1110110110001101101210011112?101121101011110011?0012000?0
Andinodelphys_cochambensis      00??00?0?1{01}0010100010000000100????010-0010001000-0000000?????????????????????????????????????????????????????????????????????????????????????????????????????????????????????
Mayulestes_ferox                000?0010214001010001?010100110?000010-001000001??0001000??11010--20101?000-11??????????0?0??0?1?1121????????0000????101110002100110110111001101200011?11100?1110??????10001?0
Caluromys_philander		00102000001000010001200010110100000{01}00000{12}010011000000000121011211000010211010100100210000131110122012000310000010101000210021000001110211011102000100011001010010010111100?0
Didelphis_marsupialis		0000001021100101000120000011100110001{01}000100101100000000011011101000001101100110011121000002110012101200011000001010100001012001110110111011100210010111000110-01011001210010
Marmosa_murina			00001010012001010001200000110101{01}001000001011011000000000111?0101?0111?001101010000020001123100011200210030000001000110120010-000100101210011001010?0?11?102010010000111100?0
Dromiciops_gliroides		00100010{012}000001-00000000001101010001001002001120-0000001001100121100011011111110000-?11000321001121012000010010001101011200010020100111210020001100101010002110010000102220?0
Perameles_nasuta		01{01}20011{012}130110101111100001001110001110101001111011101101-01011201000100011110211101101110231011000102100300201010100-1110002110030010110011111201001200101101120111010121100
Echymipera_kalubu		11120011{134}13011010111{01}100001001010001?100{01}1001111011101101-0001120100010101111021100000111032101100010210031020?010100-11100111101200101100111?010100120010100111011?00012?1?0
Thylacinus_cynocephalus		100200104140010{01}01110011200?121100{01}11101010011110000000{01}002011122001211101001110021010001013101100010120000010000010111020002100020100010012100210001201000101020010000122111
Myrmecobius_fasciatus		101{12}20204--------1001-0010--001000010001020010210000000?0012011?02100110010011110200201010111000000100-0021100100210101000002102010110121102111101011011000211021011000122111
Dasykaluta_rosamondae		101?3---?120010001113011010102110011001102111021100000011-???????????????????????????????????????????????????????????????????????????????????????????????????????????????????
Dasycercus_cristicauda		111?3---0121-10001{01}13011020102111011001102111021101000011-220110220001101100101???0?20?01???1011??1?01000???11001001101120002101110010121002111000010001100201001111100122111
Dasyuroides_byrnei		1{01}123---1121-10001013011020101111011{01}01102111021110000011-22001?22011100010110100100000010130001000100-0?00011?000001011101021020200001110021?00000110020002110010110101?21??
Dasyurus_hallucatus		10??3---?121-1000101300{01}010101?1?01100110211102100000001??22011022011110010010111200{02}010102310100001021012102000000?111?100021??0211101110021010110100011001110011???????????
Myoictis_wavicus		?????????????????????????????????????????????????????????????????????????????????????????????????????????????????????????????????????????????????????????????????????????????
Neophascogale_lorentzii		101220102120110001112000000100{01}1{01}001001102111?210100000??0???????????????????????????????????????????????????????????????????????????????????????????????????????????????????
Phascolosorex_dorsalis		10122010012{01}{01}10{01}0111200001010001{01}01100110211102100000000{01}0???????????????????????????????????????????????????????????????????????????????????????????????????????????????????
Parantechinus_apicalis		111?2010?1200100010120110201011110???0?10211?021000000011-2100???1000110?1010010?00-11?00?31101?021101200110????00000-1110002102?20010?21{01}11111000110?12?00101011011100122?1?
Pseudantechinus_macdonnellensis	111?{123}010?12{01}01000101{23}011010101{01}100110011021110210110000?00???????????????????????????????????????????????????????????????????????????????????????????????????????????????????
Sarcophilus_harrisii		101?3---?121-1000101311112{01}102110011011102111021000000011-2201102101211101000021020020001123101011101210120010?00000111011002102020010120{01}111010100102110001110110111001?211?
Antechinus_flavipes		111110100120010001112000000102{01}100110011021110210110000000{01}10110120111000101101100001000102310110111012{01}02001100000?11121000210?02001012100210100001101110010101101000012001?
Micromurexia_spp.		1{01}??{01}010?120010{01}0111100001010001001?001102?1102100100000?0???????????????????????????????????????????????????????????????????????????????????????????????????????????????????
Murexia_aspera			?????????????????????????????????????????????????????????????????????????????????????????????????????????????????????????????????????????????????????????????????????????????
Murexia_longicaudata		10110010?120010{01}0111100000010{01}0100110011021110210000000?00???????????????????????1?000?0002311110001010013100000100010112100210?0210101210021110?1010?12000?01001???????2?0?1
Murexechinus_melanurus		1011{01}010012001000111200001010001001100110211102101000000{01}0110110120001?0010110100000101010231010000102101300110000001111200021000110101110021011010111120001010110110001221??
Phascomurexia_naso		101210100120010{01}0111{12}00001010101001100110211102100100000{01}0110110220101?00100101111001000002310110101120012011000100011012100200?0100101210021?000000101201020112101?000122???
Paramurexia_rothschildi		101?001001200100011110000101010100110011021110210000000000020110020121?0010010110100{12}010002310100101011001010000100011111100210?0100101210021?1000011112000111011011?001?21??
Phascogale_tapoatafa		1011{012}010{01}120010001010000000100110011001102111021000000011-12011021011110110010101000200010231011000102100310110010101111100{01}11010{23}0010000002000000011002100101011010100122111
Antechinomys_laniger		11?100100120010001111010000102111011001102111121011000011-??011?2?0??1?10???1111010??101103?100001010100?10001?0000010120000210?0300000100121?11000112111002110001100101220?1
Ningaui_ridei			?????????????????????????????????????????????????????????????????????????????????????????????????????????????????????????????????????????????????????????????????????????????
Sminthopsis_crassicaudata	11110010012001000111{12}000000102111011001102111121011000011-0?0010220111?001011011000-000110221000111000-0000011?0????110?200???0?0300101100021010100110010002110110???????????
Planigale_gilesi		?????????????????????????????????????????????????????????????????????????????????????????????????????????????????????????????????????????????????????????????????????????????
Dasyurus_albopunctatus		10??3---?121-1000101300102010101?0{01}10111021110210000000???220110221121?001001011010120001023101000100100112010001000101110002{01}0102{01}0101?1{01}021000000101110002110010???????????
Dasyurus_geoffroii		10??3---?121-10001?13001020100{01}110{01}10{01}11021110210010000?1-???????????????????????????????????????????????????????????????????????????????????????????????????????????????????
Dasyurus_maculatus		10123---?121-100010130011101020110110{01}1102111021000000011-21111021112110010010100200{01}1101123101100011210131011000011101110002102020010121001101001010112000111010011100122111
Dasyurus_spartacus		10??3---?121-?0001?13000020100?1001100110211102100?00000??220110??01????01??????????????????????????????????????????1???1?????????10??????????????0????{12}??02110???1?10012?111
Dasyurus_viverrinus		10??3---?121-1000111300{01}0{12}0100{01}110{01}10011021110210010000???2{12}111021{01}1111?01???01??100{012}?{01}0????????????{01}?1{01}1{23}10????????1?111??0210{12}0{12}10{01}011?????0?00001?{01}?100021101?11?100122111
Myoictis_leucura		?????????????????????????????????????????????????????????????????????????????????????????????????????????????????????????????????????????????????????????????????????????????
Myoictis_melas			101220100120010001012000020100{01}1{01}00100?10211{01}0210000000?1-220110220111?001011011{01}00020001023101001111210{01}101110000011111100021010200101110011111010112120002010110100001220??
Myoictis_wallacei		?????????????????????????????????????????????????????????????????????????????????????????????????????????????????????????????????????????????????????????????????????????????
Pseudantechinus_bilarni		1???0010?12{01}010001?130110101010110110011021111210110000?00???????????????????????????????????????????????????????????????????????????????????????????????????????????????????
Pseudantechinus_mimulus		?????????????????????????????????????????????????????????????????????????????????????????????????????????????????????????????????????????????????????????????????????????????
Pseudantechinus_ningbing	?????????????????????????????????????????????????????????????????????????????????????????????????????????????????????????????????????????????????????????????????????????????
Pseudantechinus_roryi		?????????????????????????????????????????????????????????????????????????????????????????????????????????????????????????????????????????????????????????????????????????????
Pseudantechinus_woolleyae	?????????????????????????????????????????????????????????????????????????????????????????????????????????????????????????????????????????????????????????????????????????????
Antechinus_agilis		?????????????????????????????????????????????????????????????????????????????????????????????????????????????????????????????????????????????????????????????????????????????
Antechinus_bellus		?????????????????????????????????????????????????????????????????????????????????????????????????????????????????????????????????????????????????????????????????????????????
Antechinus_godmani		?????????????????????????????????????????????????????????????????????????????????????????????????????????????????????????????????????????????????????????????????????????????
Antechinus_leo			?????????????????????????????????????????????????????????????????????????????????????????????????????????????????????????????????????????????????????????????????????????????
Antechinus_minimus		?????????????????????????????????????????????????????????????????????????????????????????????????????????????????????????????????????????????????????????????????????????????
Antechinus_stuartii		?????????????????????????????????????????????????????????????????????????????????????????????????????????????????????????????????????????????????????????????????????????????
Antechinus_swainsonii		?????????????????????????????????????????????????????????????????????????????????????????????????????????????????????????????????????????????????????????????????????????????
Phascogale_calura		?????????????????????????????????????????????????????????????????????????????????????????????????????????????????????????????????????????????????????????????????????????????
Ningaui_timealeyi		?????????????????????????????????????????????????????????????????????????????????????????????????????????????????????????????????????????????????????????????????????????????
Ningaui_yvonnae			1{01}?10010{01}1200100011120100101020110110011021110210110000?1-???????????????????????????????????????????????????????????????????????????????????????????????????????????????????
Sminthopsis_aitkeni		?????????????????????????????????????????????????????????????????????????????????????????????????????????????????????????????????????????????????????????????????????????????
Sminthopsis_archeri		?????????????????????????????????????????????????????????????????????????????????????????????????????????????????????????????????????????????????????????????????????????????
Sminthopsis_bindi		?????????????????????????????????????????????????????????????????????????????????????????????????????????????????????????????????????????????????????????????????????????????
Sminthopsis_butleri		?????????????????????????????????????????????????????????????????????????????????????????????????????????????????????????????????????????????????????????????????????????????
Sminthopsis_dolichura		?????????????????????????????????????????????????????????????????????????????????????????????????????????????????????????????????????????????????????????????????????????????
Sminthopsis_douglasi		?????????????????????????????????????????????????????????????????????????????????????????????????????????????????????????????????????????????????????????????????????????????
Sminthopsis_gilberti		?????????????????????????????????????????????????????????????????????????????????????????????????????????????????????????????????????????????????????????????????????????????
Sminthopsis_granulipes		?????????????????????????????????????????????????????????????????????????????????????????????????????????????????????????????????????????????????????????????????????????????
Sminthopsis_griseoventer	?????????????????????????????????????????????????????????????????????????????????????????????????????????????????????????????????????????????????????????????????????????????
Sminthopsis_hirtipes		?????????????????????????????????????????????????????????????????????????????????????????????????????????????????????????????????????????????????????????????????????????????
Sminthopsis_leucopus		?????????????????????????????????????????????????????????????????????????????????????????????????????????????????????????????????????????????????????????????????????????????
Sminthopsis_longicaudata	?????????????????????????????????????????????????????????????????????????????????????????????????????????????????????????????????????????????????????????????????????????????
Sminthopsis_murina		1{01}?1{01}010?12001000111201000010201101100110211112101100001??0{12}0010?201111011011010000-000010221011010102200000010010011111100021010300101210021010000112020002110210000101220??
Sminthopsis_macroura		?????????????????????????????????????????????????????????????????????????????????????????????????????????????????????????????????????????????????????????????????????????????
Sminthopsis_psammophila		?????????????????????????????????????????????????????????????????????????????????????????????????????????????????????????????????????????????????????????????????????????????
Sminthopsis_ooldea		?????????????????????????????????????????????????????????????????????????????????????????????????????????????????????????????????????????????????????????????????????????????
Sminthopsis_virginiae		?????????????????????????????????????????????????????????????????????????????????????????????????????????????????????????????????????????????????????????????????????????????
Sminthopsis_youngsoni		?????????????????????????????????????????????????????????????????????????????????????????????????????????????????????????????????????????????????????????????????????????????
Sminthopsis_froggatti		?????????????????????????????????????????????????????????????????????????????????????????????????????????????????????????????????????????????????????????????????????????????
Sminthopsis_stalkeri		?????????????????????????????????????????????????????????????????????????????????????????????????????????????????????????????????????????????????????????????????????????????
Planigale_ingrami		?????????????????????????????????????????????????????????????????????????????????????????????????????????????????????????????????????????????????????????????????????????????
Planigale_maculata		11?2001011200100011120101101020100110011021110210000000100210010220101?0{01}1011011000-100000211000011000-00000110001111012200021010{23}0010121001100000011?1200021100101?010122???
Planigale_novaeguineae		?????????????????????????????????????????????????????????????????????????????????????????????????????????????????????????????????????????????????????????????????????????????
Planigale_tenuirostris		?????????????????????????????????????????????????????????????????????????????????????????????????????????????????????????????????????????????????????????????????????????????
Planigale_sp1			?????????????????????????????????????????????????????????????????????????????????????????????????????????????????????????????????????????????????????????????????????????????
Djarthia_murgonensis		?0?00010?12001011???2000000100?????????????????????????{01}??????????????????????????????????????????????????????????????????????????????????????????????????????????010112220?0
Ankotarinja_tirarensis		?????????1200?011???2000000100???????????????????????????????????????????????????????????????????????????????????????????????????????????????????????????????????????????????
Keeuna_woodburnei		?????????1200?011????0000001?0???????????????????????????????????????????????????????????????????????????????????????????????????????????????????????????????????????????????
Yarala_burchfieldi		?0???010012011000111{012}10000110201010101000{12}?0101??000011??????????????????????????????????????????????????????????????????????????????????????????????????????????????????????
Mutpuracinus_archibaldi		10??0010?12001000????0100?011??100?1??010?011?210010000?0????????????????????????????????????????????????????????????????????????????????????????????????????????????????????
Barinya_wangala			10??0120?120010001?120000001011100110001010110210000000?0????????????????????????????????????????????????????????????????????????????????????????????????????????????????????
Sminthopsis_floravillensis	?????????12001000????010000102???????????????????????????????????????????????????????????????????????????????????????????????????????????????????????????????????????????????
Dasyuroides_achilpatna		?????????121-?000????011020102???????????????????????????????????????????????????????????????????????????????????????????????????????????????????????????????????????????????
Muribacinus_gadiyuli		????0011?11001000????00110010????????????????????????????????????????????????????????????????????????????????????????????????????????????????????????????????????????????????
Badjcinus_turnbulli		100??????111-10001?12001100101?1?0??010001001?110000000??????????????????????????????????????????????????????????????????????????????????????????????????????????????????????
Nimbacinus_dicksoni		10??0011?110010001?10001100101110011?10101001?1100?0000?0?2111020101211000-11?100?????00000110????0?12100???10011021111110002100110110121112100100011??100010102?0110001?21??
Thylacinus_macknessi		?????????1400???0???0001210?01???????????????????????????????????????????????????????????????????????????????????????????????????????????????????????????????????????????????
Thylacinus_potens		????0011?14001000????011200112?100???????????????????????????????????????????????????????????????????????????????????????????????????????????????????????????????????????????
Ngamalacinus_timmulvaneyi	????0011?1100?000????000100101???????????????????????????????????????????????????????????????????????????????????????????????????????????????????????????????????????????????

BEGIN mrbayes;
ctype ORD: 5 7 9 21 25 - 26 42 47 59-60 65-66 82 85 90-92 98-99 102-103 106-107 109 114-115 120-121 125 128 130 136 140 144 150 152 156 169-170;
charset craniodental = 1-58;
charset postcranial = 59-173;

lset coding=var rates=gamma;

MCMCP nruns=4 nchains=4 temp=0.1 mcmcdiagn=yes savebrlens=yes relburnin=yes burninfrac=0.25;
MCMCP samplefreq=5000 printfr=5000 filename=Dasy_comb_morph_mrb_no_clock;

mcmc ngen=10000000; 

sumt filename=Dasy_comb_morph_mrb_no_clock contype=halfcompat relburnin=yes burninfrac=0.25;
sump filename=Dasy_comb_morph_mrb_no_clock relburnin=yes burninfrac=0.25;

End;

[molecular undated]

#NEXUS 
Begin data;
    Dimensions ntax=78 nchar=16441;
    Format datatype=DNA gap=- missing=? interleave=yes;
    Matrix
[12S_loops]
Caluromys_philander		AATGGTTTAACTAAAAGTATCCGCAACCCTAGAATCAAGACATCAACACATTACTTGC-TCAACACCCACGACCCAACTAACACCAGAAAAGAAAAATTCCA---------CGGTCATTAAAACAAAGCTTAAAAAAAATGCCAATGTAATACAATATGCTAAAATAAACATAAATGACAATACAACATTAGATACCTAGCTTAAACCTAAAACAGAGAACTACTAACTTAAAACTCAAACTGAACCCATGGATAATAATCCCATACCCAATTGCCACACCTT--TAATAAAATAATTAAAAATAT-AAAACATTACATTACGAAAAATGAAGGAGGATAGTAAATAGAGAGGAAATAGGCAAACACCCTACCGAAAAAATTAAAT-G-GGAAGA				
Didelphis_marsupialis		??????TTCCCTAAAAGTTTCCGCTATCCAAGAATTAAGATATCAACAAATAACTTGC-TTAACACCCACGATACAATTAAAACAAGAAAAGAACAATTCCA---------CGGTCATTAAACCAAAGCTTA?AGAAAATAATAATGTAGCACTCTATATTAAAATACACAAAAACGACAACACAACATTAGATACCTAGAATAAACTAAAAACAGAGAACTACTTATTTAAAACTCAAACTGAACCCACGGATAATAAACCCAAACCCGATTGCCACATAAA--CTACAAAAAAATCAAAAATAT-AATACATTAATATACGAAAAATGAAGGAGGATAGTAAATAGAGAGGAATTAGGCAA???????????????????????-?-??????				
Marmosa_murina			AATGGTTTCCCTAAAAGTTTCCGCAATCCTAGAATTAAAATATCAACATATTACTTGC-TTAACACCCACGAAACAACTAATACTAGAAAAGAAAAATTCCA---------CGGTCATTAACACAAAGATTAATAAAAATACTAATGTAGTACACTATACCAAAATAAATGAAAATGACAAAACAACATTAGATACCTAGTATAAACTAAAAACAGAGAACTACTTACCTAAAACTCAAACTGAACCCACGGATAATAAACCCAAACCCAATTGCCACACCTC-ACAATAAAAAAATTAAAAATATGAAAACATTACTTTACGAAAAATGAAGGAGGATAGTAAATAGAGTGGAAATAGGCAAACACCCTACCAAAAAAATTAAAC-G-GGAAGA				
Dromiciops_gliroides		AATGGTTTCCCTAAAAGTTTCCGCTAACCGAGAATTAAAATATCAACACATTACTTGC-TTAACACCCACGATACAACTAACACTAGAAAAGAAAAATTCCA---------CGGTCATTAAACCAAAGCTTAACTAAAAAACCAATGTAAAACTATATACCAAAATATGCATAAATGATAACACAACATTAGATACCTAGCCTAAACCCAAAACAGGGAACTACTTAATTAAAACTCAAACTGTACCCACGGATAATAAACCCAAACCCCATTGCCACATCAC--CCAAAAGAAAACTAAAAATATG-ACACATTAAACTACGAAAAATGAAGGAGGATAGTAAGTAGAGAGGAAATAGGCAAACACCCTACCGAAAAAATTAAAT-G-GGAAGA				
Perameles_nasuta		AATGGTTTTCCTAAAAGTCTCCGCCCACCTAGAATCAAAATATCAACACATTACTTGC-TTAACACCCACGACACAACTAACACCAGAAAAGAAAAATTCCA---------CGGTCATTAAAACAAAGCTTAAAAAAGATATTAATGTAATACTATATACTAAAATACACTTAAATGACAACACAACATTAGATACCTAGCTTAAACTTAAAACAGAGAACTACTAAATTAAAACTCAAACTGAACCCATGGATAATAAACCCATACCTCATTGCCACATCTA--AAAAAAGAAAATTAAAAATAT-AACACATTACCCTACGAAAAATGAAGGAGGATAGTAAATAGAGTGGAAATAGGCAAACACCCTACCAAAAAAATTAAAT-G-GGAAGA				
Echymipera_kalubu		AATGGTTTTCCTAAAAGTTTCCGCCTACCTAGAATCAAAATATCAACACATTACTTGC-TCAACACCCAAGACACAACTAACACCAGAAAAGAAAAATTCCA---------CGGTCATTAAAACAAAGCTTAAATAAAATATTAATGTAATACTATATATTAAAATATACTTAAATGATAACACAACATTAGATACCTAGCCTAAACCTAAAACAGAGTACTACTAAATTAAAACTCAAACTGAACCCATGGATAATAAACCCATACCTCATTGCCACATCTC--AAAAAAAAAAATCAAAAATAT-AAAACATTAACTTACGAAAAATGAAGGAGGATAGTAAATAGAGTGGAAATAGGCAAACACCCTACCAAAAAAATTAAAT-G-GGAAGA				
Thylacinus_cynocephalus		AATGGTTTCCCTAAAAGTTTCCGCGCCCCAAGAATCAAAAGATCAACACATGACTTGC-CTAGCGCCCACGATACAACTAATACTAGAAAAAAACAATACCA---------CGGTCATTAAAACAAAGCTTAAAAAAAATACCAATGTAATACCATGTACTAAAATACACATAACTTAAAGTACAACATTAGATACCTAGCATAAACTTAAGACAGAGAACTACGCACTTAAAACTCAAACTGAACCCTTGGATAATAAACCCACACCTCATAGCCACATCGA--CAAAAGAAAGATTAAAAGTATG-ACACATTAAATTACGAAAAATGAAGGAGGATAGTAAATAGAGAGGAAAAAGGCAAACACCCTACCGAAAAAATTAAAT-G-GGAAGA				
Myrmecobius_fasciatus		AATGGTTTCCCTAAAAGTATCCGCAGTCCGAAAATTAAAATATCAACACATGACTTGC-TTGGCACCCACGAAACAACTAACACAAGAAAAAAAAAATTCCA---------CGGTCATTAAAACAAAGGTTAAATAAAAAGCTATTGTCATACAAGAAACTAAAATACTCATAACTCAAAGTACAACATTAGAGACCTAGCGTAAACCTAAGACAGAGAACTACTCATCTAAAACTCAAACTGAACCCTCGGATAATAAACCAACACCTCATAGCCACATCAT--CAAAAGAGCAACCAAAAATATG-ACACATTAACTTACGAAAAATGAAGGCGGAAAGTAAATAGAGAGGAAATAGGCAAACACCCTACCGAAAAAATTAAAT-G-GGAAGA				
Dasykaluta_rosamondae		AATGGTTTCCCTAAAAGTTTCCGCAACCCAAGTATTTTAAGATCAACACATGACTTGT-TTAACACCCACGTCACAACTAACACTAGAAAAAAAAAATCCCA---------CGGTCATTAAAACAAAGGTTAATAAAAAAGCTGCTGTAATACCCTATATTAAAATACGCATTACTTAAAAGACAACATTAGAGACCTAGCGTAAACCTAAAACAGAGAACTACTCACTTAAAACTCAAACTGGACCCTCGGATAATAAACCCACACCTCATAGCCACATCCT--CAAAAGAGAGATCAAAAATATG-ATACATTATACTACGGAAAATGAAGGAGGATAGTAAATAGAGAGGAAATAGGCAAACACCCTACCAAAAAAATTAAAT-G-GGAAGA				
Dasycercus_cristicauda		AATGGTTTTCCTAAAAGTTTCCGCAACCCAAGTATTTTAAAATCAACACATGACTTGT-TTAACACCCACGTTACAACTAACACTAGAAAAAAAAAATCCCA---------CGGTCATTAAAACAAAGGTTAATAAAAAAACTGCTGTAATACCCTATATTAAAATACGCATTACTTAAAACACAACATTAGAGACCTAGCGTAAACCAAAAACAGAGAACTACGCACTTAAAACTCAAACTGGACCCTCGGATAATAAACCCACACCTCATAGCCACATCTA--CCAAAGAAAAATCAAAAATATG-ACACATTACATTACGGAAAATGAAGGAGGATAGTAAATAGAGAGGAAATAGGCAAACACCCTACCAAAAAAATTAAAT-G-GGAAGA				
Dasyuroides_byrnei		AATGGTTTCCCTAAAAGTATCCGCAATCCAAGTATCTTAAAATCAACACATGACTTGT-TTAACACCCACGTTACAACTAACACTAGAAAAAAAAAATCCCA---------CGGTCATTAAAACAAAGGTTAATAAAAAAACTATTGTAATACTCTATATTAAAATACGCATTACTTAAAGTACAACATTAGATACCTAGCATAAACCTAAAACAGAGAACTACGTACTTAAAACTCAAACTGGACCCTCGGATAATAAACCCATACCTCATAGCCACATCCT--ATAAAGAGAAATCAAAAATATG-ACACATTATATTACGGAAAATGAAGGAGGATAGTAAATAGAGAGGAAACAGGCAAACACCCTACCAAAAAAATTAAAT-G-GGAAGA				
Dasyurus_hallucatus		AATGGTTTTCCTAAAAGTTTCCGCAATCCAAGTACTTTAATATCAACACATGACTTGT-CCAACACCCACGTTACAACTAACACTAGAAAAAAAAAATCCCA---------CGGTCATTAAAACAAAGGTTAAGCAAAAAGCTACTGTAATACCACATATTAAAATAAGCATTACTTAAAGTACAACATTAGAGACCTAGCGTAAACCTAAAACAGAGAACTACTTACTTAAAACTCAAACTGGACCCTCGGATAATAAACCCAGACCTCATCGCCACATCCT--TAAAAGAAAAATCAAAAATATG-ATACATTATACTACGGAAAATGAAGGAGGATAGTAAATAGAGAGGAAATAGGCAAACACCCTACCGAAAAAATTAAAT-G-GGAAGA				
Myoictis_wavicus		AATGGTTTTCCTAAAAGTTTCCGCAGCCCAAGTATTTTAAGATCAACACATGACTTGT-TTAACGCCCACGTTACAACTAACACCAGAAAAAAAAAATCCCA---------CGGTCATTGAAACAAAGGTTAATAAAAAAAATGCTGTAATACCCTATATTAAAATACACATTACTCAAAACACAACATTAGAGACCTAGCGTAAACTAAAAACAGAGAACTACTCACTTAAAACTCAAACTGGACCCTCGGATAATAAACCCACACCTCATAGCCACATCTT--CCAAAGAAAAATCAAAAACATG-ACACATTATATTACGGAAAATGAAGGAGGATAGTAAATAGAGAGGAAATAGGCAAACACCCTACCGAAAAAATTAAAT-G-GGAAGA				
Neophascogale_lorentzii		AATGGTTTTCCTAAAAGTTTCCGCAACCCAAGTATTTTAATATCAACACATGACTTGT-TTAACACCCACGTTACAACTAACACTAGAAAAAAAAAATCCCA---------CGGTCATTAAAACAAAGGTTAACAAAAAAGATACTGTAATACCTTATATTAAAATACACATTACTTAAAAATCAACATTAGAGACCTAGCGTAAACCTAAAACAGAGAACTACACACTTAAAACTCAAACTGGACCCTCGGATAATAAACCCACACCTCATCGCCACATCCC--CAAAAGAAAAATCAAAAATATG-ATACATTACATTACGAAAAATGAAGGAGGATAGTAAATAGAGAGGAACTAGGCAAACACCCTACCGAAAAAATTAAAT-G-GGAAGA				
Phascolosorex_dorsalis		AATGGTTTTCCTAAAAGTTTCCGCAACCCAAGTATTTTAATATCAACACATGACTTGT-TCAACACCCACGTTACAACTAACACCAGAAAAAAACAATCCCA---------CGGTCATTAAAACAAAGGTTAATAAAAAAAATACTGTAATACCCCATATTAAAATACACGTAACTTAAAAGACAACATTAGAGACCTAGCATAAACCTAAAACAGAGAACTACATACTTAAAACTCAAACTGGACCCTCGGATAATAAACCCACACCTCATCGCCACATCTC--CAAAAGAAAAATCAAAAATATG-ACACATTATGCTACGAAAAATGAAGGAGGATAGTAAATAGAGAGGAACTTGGCAAACACCCTACCGAAAAAATTAAAT-G-GGAAGA				
Parantechinus_apicalis		AATGGTTTTCCTAAAAGTTTCCGCATCCCGAGTATTTTAAGATCAACACATGACTTGT-TTAACACCCACGTTACAACTAACACTAGAAAAAAAAAATCCCA---------CGGTCATTAAAACAAAGGTTAATAAAAAAACTACTGTAATACCCCACATTAAAATACGCATTACTTAAAGTACAACATTAGATACCTAGCGTAAACCAAAAACAGAGAACTACTCACTTAAAACTCAAACTGGACCCTCGGATAATAAACCAACACCTCATAGCCACATCAA--ACAAAGAGAAATCAAAAATATG-ATACATTATATTACGGAAAATGAAGGAGGATAGTAAATAGAGAGGAAATAGGCAAACACCCTACCAAAAAAATTAAAT-G-GGAAGA				
Pseudantechinus_macdonnellensis	AATGGTTTTCCTAAAAGTCTCCGCAGCCCAAGTATTTTTAAATCAACACATAACTTGT-TCAACACCCACGTTACAACTAACACTAGAAAAAAAAAATCCCA---------CGGTCATTAAAACAAAGGTTAATAAAAAAACTACTGTAATACCCCATATTAAAATACGCATTACTTAAAATACAACATTAGAGACCTAGCGTAAACCTAAAACAGAGAACTACTCACTTAAAACTCAAACTGGACCCTCGGATAATAAACCAACACCTCATAGCCACATCCT--CAAAAGAAAGATCAAAAATATG-ACACATTACAATACGAAAAATGAAGGAGGATAGTAAATAGAGAGGAAATAGGCAAACACCCTACCAAAAAAATTAAAT-G-GGAAGA				
Sarcophilus_harrisii		AGTGGTTTTCCTAAAAGTTTCCGCAACCCAAGTATTTTAATATCAACACATGACTTGT-TTAACACCCACGTTACAACTAATACTAGAAAAAAAAAATCCCA---------CGGTCATTAACACAAAGGTTAACAAAAAAATTATTGTAATACCCTATACTAAAATACACATTACTTAAAGTACAACATTAGAGACCTAGCGTAAACCTAAAACAGAGAACTACTAACCTAAAACTCAAACTGGACCCTCGGATAATAAACCCATACCTCATCGCCACATCGC--CCAAAGAAAAATCAAAAATATG-ATACATTATACTACGAAAAATGAAGGAGGATAGTAAATAGAGAGGAAATAGGCAAACACCCTACCAAAAAAATTAAAT-G-GGAAGA				
Antechinus_flavipes		AATGGTTTTCCTAAAAGTTTCCGCGACCCAAGTATTTTAAAATCAACACATAACTAGT-TTGACACCCACGTTACAACTAACACTAGAAAAAAAAAATTCCA---------CGGTCATTGAAACAAAGTTTAATAAAAAAGAGTATGTAATACCAATCATTAAAATACGCATTACTTAAAGTACAACATTAGAGACCTAGCGTAAACCGAAAACAGAGAACTACACACTTAAAACTCAAACTGGACCCTCGGATAATAAACCCACACCTCATAGCCACATCGA--CCAAAGAAAGATCAAAAATATG-ACACATTATATTACGGAAAATGAAGGAGGATAGTAAATAGAGAGGAAATAGGCAAACACCCTACCGAAAAAATTAAAT-G-GGAAGA				
Micromurexia_habbema		AATGGTTTTCCTAAAAGTTTCCGCGACCCAAGTATTTTAAAATCAACACATGACTAGT-TTGACACCCACGTTACAACTAACACTAGAAAAAAAAAATTCCA---------CGGTCATTGAAACAAAGTTTAAAAAAAAAGATTATGTAATACCAAATATTAAAATACGCATTACTTAAAGTACAACATTAGAGACCTAGCGTAAACCGAAAACAGAGAACTACACACTTAAAACTCAAACTGGACCCTCGGATAATAAACCCATACCTCATAGCCACATCTA--CCGAAGAAAGATCAAAAATATG-ACACATTATATTACGGAAAATGAAGGAGGACAGTAAATAGAGAGGAAATAGGCAAACACCCTACCGAAAAAATTAAAT-G-GGAAGA				
Murexia_aspera			AATGGTTTTCCTAAAAGTTTCCGCGATCCAAGTATCTTAAAATCAACACATGACTAGT-TCTACACCCACGTTACAACTAACACCAGAAAAAAAAAATTCCA---------CGGTCATTGAAACAAAGTTTAAAAAAAAAAATGATGTAATACTAAATATTAAAATACGCATTACTTAAAGTACAACATTAGAGACCTAGCGTAAACCGAAAACAGAGAACTACATACTTAAAACTCAAACTGGACCCTCGGATAATAAACCCACACCTCATAGCCACATCTA--TTAAAGAAAGATCAAAAATATGAAACATTTTATTAACGGAAAATGAAGGAGGATAGTAAATAGAGAGGAAATAGGCAAACACCCTACCGA--------------------
Murexia_longicaudata		AATGGTTTTCCTAAAAGTTTCCGCAATCCAAGTATTTTAATATCAACACATGACTAGT-TTAACACCCACGTAACAACTAACACTAGAAAAAAAAAATTCCA---------CGGTCATTAAAACAAAGGTTAAAAAAAAAAATGATGTAATACCAAATATTAAAATACGCATTACTTAAAGTACAACATTAGAGACCTAGCGTAAACCAAAAACAGAGAACTACATACTTAAAACTCAAACTGGACCCTCGGATAATAAACCCATACCTCATAGCCACATCCA--CTAAAGAAAAATCAAAAATATG-ATACATTATATTACGGAAAATGAAGGAGGATAGTAAATAGAGAGGAAATAGGCAAACACCCTACCGAAAAAATTAAAT-G-GGAAGA				
Murexechinus_melanurus		AATGGTTTTCCTAAAAGTATCCGCGCCCCAAGTATTTTAAAATCAACACATGACTAGT-TTAACACCCACGTAACAACTAACACTAGAAAAAAAAAATTCCA---------CGGTCATTGAAACAAAGTTTAAAAAAAAAAACGATGTAATACCAAATATTAAAATACACATTACTTAAAGTACAACATTAGAGACCTAGCGTAAACCGAAAACAGAGAACTACAAACTTAAAACTCAAACTGGACCCTCGGATAATAAACCCACACCTCATAGCCACATCTG--CCAAAGAAAGATCAAAAACATG-ACACATTATATTACGGAAAATGAAGGAGGACAGTAAATAGAGTGGAAACAGGCAAACACCCTACCGAAAAAATTAAAT-G-GGAAGA				
Phascomurexia_naso		AATGGTTTCCCTAAAAGTTTCCGCGATCCAAGTATTTTGAAATCAACACATGACTAGT-TGAACGCCCACGTTACAACTAACACCAGAAAAAAAAAATTCCA---------CGGTCATTAAAACAAAGTTTAAAAAAAAAAGTGATGTAATACCAAATATTAAAATACGCATTACTTAAAGTACAACATTAGAGACCTAGCGTAAACCAAAAACAGAGAACTACATACTTAAAACTCAAACTGGACCCTCGGGTAATAAACCCATACCTCATAGCCACATCTG--TCAAAGAAAGATCAAAAATATG-ACACATTATATTACGGAAAATGAAGGAGGATAGTAAATAGAGAGGAAATAGGCAAACACCCTACCGAAAAAATTAAAT-G-GGAAGA				
Paramurexia_rothschildi		AATGGTTTTCCTAAAAGTTTCCGCAACCCTAGTATTTTAAGATCAACACATGACTAGT-TTAACACCCACGTTACAACTAACACTAGAAAAAAAAAATTCCA---------CGGTCATTAAAACAAAGTTTAATGAAAAAGATTATGTAATACTAAATGTTAAAATACACATAACTTAAAGTACAACATTAGAGACCTAGCGTAAACCAAAAACAGAGAACTACACATTTGAAACTCAAACTGGACCCTCGGATAATAAACCCACACCTCATAGCCACATCGA--TCAAAGAAAGATCAAAAATATG-ACACATTATCTTACGGAAAATGAAGGAGGACAGTAAATAGAGTGGAAACAGGCAAACACCCTACCGAAAAAATTAAAT-G-GGAAGA				
Phascogale_tapoatafa		AATGGTTTTCCTAAAAGTTTCCGCTACCCAAGTATTTTAAAATCAACACATGACTAGT-TTGACACCCACGCTACAACTAACACTAGAAAAAAAAAATTCCA---------CGGTCATTGAAACAAAGTTTAACAAAAAAGATAATGTAATACTCAATGTTAAAATACGCATTACTTAAAGTACAACATTAGAGACCTAGCGTAAACCGAAAACAGAGAACTACGCACTTAAAACTCAAACTGGACCCTCGGGTAATAAACCCATACCTCATGGCCACATCTA--CAAAAGAAAGATCAAAAATATG-ATACATTATATTACGGAAAATGAAGGAGGACAGTAAATAGAGAGGAAATCGGCAAACACCCTACCGAAAAAATTAAAT-G-GGAAGA				
Antechinomys_laniger		AATGGTTTTCCTAAAAGTCTCCGCAATCCGAGTACTGAAAGATCAACACATGACTCGTTTTAACACCCAAGATACAACTAACACGAGAAAAAAAAAATCCCA---------CGGTCATTGAAACAAAGTTTAAACAAAAAAAAGTTGTAATACCCTTAATTAAAATACACATAACTTAAAACCCAACATTAGAGACCTAGCATAAACCGAAGACAGAGAACTACGCACCTAAAACTCAAACTGGACCCTCGGATAATAAACCCACACCTCATAGCCACATCCC--CAAAAGAAGAATCAAAAATATG-ATACATTACCCTACGGAAAATGAAGGAGGACAGTAAATAGAGAGGAAAATGGCAAACACCCTACCAAAAAAATTAAAT-G-GGAAGA				
Ningaui_ridei			AATGGTTTTCCTAAAAGTATCCGCACCCCGAGTAATAAAAGATCAACACATAACTTGT-AAAGCACCCAAGATACAACTAACACAAGAAAAAAAAAATCCCA---------CGGTCATTAAAACAAAGTTTAATCAAAAAAAAGTTGTAATACCCTTAATTAAAATACACATAACTTAAAGTCCAACATTAGAGACCTAGCATAAACCGAAGACAGAGAACTACGCACTTAAAACTCAAACTGGACCCTCGGATAATAAACCCACACCTCATCGCCACATCCC--CAAAAGAAGAATCAAAATAATG-ATACATTACTCTACGAAAAATGAAGGAGGACAGTAAATAGAGAGGAAATCGGCAAACACCCTACCAAAATAATTAAAT-G-GGAAGA				
Sminthopsis_crassicaudata	AATGGTTTTCCTAAAAGTCTCCGCAGTCCGAGTATTAAAAAATCAACACATGACTTGT-TTAACACCCAAGATACAACTAACACAAGCAAAAAAAAATCCCA---------CGGTCATTAAAACAAAGTTTAATTAAAAAAATGTTGTAATACCCTTAATTAAAATACACATAACTTAAAGTCCAACATTAGAGACCTAGCATAAACTAAAGACAGAGAACTACGCACTTAAAACTCAAACTGGACCCTCGGATAATAAACCCACACCTCATTGCCACATCTT--CAAAAGAAAAATCAAAAATATG-ACACATTACTTTACGAAAAATGAAGGAGGACAGTAAATAGAGAGGAAAATGGCAAACACCCTACCAAAATAATTAAAT-G-GGAAGA				
Planigale_gilesi		AATGGTTTTCCTAAAAGTTTCCGCAACCCGAGTATCAGGAAATCAACACATGACTAGT-CTAACACCCAAGATACAACTAATACCAGAAAAAAACAATCCCA---------CGGTCATTGAAACAAAGTTTAACAAAAAAAATGTTGTAATACCCTACATTAAAATACGCATAACTTAAAGTACAACATTAGAGACCTAGCGTAAACCGAAGACAGAGAACTACGCACCTAAAACTCAAACTGGACCCCCGGATAATAAACCCACACCTCATAGCCACATCTT--CAAAAGAATAATCAAAAATATG-ATACATTACATTACGAAAAATGAAGGAGGACAGTAAATAGAGAGGAAATTGGCAAACACCCTACCAAAAAAATTAAAA-G-GGAAGA				
Dasyurus_albopunctatus		AATGGTTTTCCTAAAAGTTTCCGCATCCCAAGTATTTTAATATCAACACATGAGTTGT-TTAACACCCACGTAACAACTAACACTAGAAAAAAAAAATCCCA---------CGGTCATTAAAACAAAGGTTAAACAAAAAACTACTGTAATACCCTATATTAAAATACGCATTACTTAAAATACAACATTAGAGACCTAGCATAAACCTAAAACAGAGAACTACTCACTTAAAACTCAAACTGGACCCTCGGATAATAAACCCATACCTCATAGCCACATCCG--CCTAAGAAAAATCAAAAATATG-ATACATTATATTACGAAAAATGAAGGAGGATAGTAAGTAGAGAGGAAATAGGCAAACACCCTACCGAAAAAATTAAAT-G-GGAAGA				
Dasyurus_geoffroii		AATGGTTTTCCTAAAAGTTTCCGCATCCCGAGTATTTTAATATCAACACATGACTTGT-TTAACACCCACGTAACAACTAACACTAGAAAAAAAAAATCCCACACCGCGGCCGGTCATTAAACCAAAGGTTAATAAAAAAACTATTGTAATACCCTGCATTAAAATATACATTACTTAAAGTACAACATTAGAGACCTAGCGTAAACCTAAAACAGAGAACTACTCACTTAAAACTCAAACTGGACCCTCGGATAATAAACCCACACCTCATAGCCACATCCC--CCAAAGAAAAATCAAAAATATG-ACACATTATATTACGGAAAATGAAGGAGGATAGTAAGTAGAGAGGAAATAGGCAAACACCCTACCGAAAAAATTAAAT-G-GGAAGA				
Dasyurus_maculatus		AATGGTTTTCCTAAAAGTTTCCGCACCCCAAGTATTTTAATATCAACACATGACTTGT-TCTACACCCACGTAACAACTAACACCAGAAAAAAAAAATCCCA---------CGGTCATTAAAACAAAGGTTAAACAAAAAAGCACTGTAATACCCTACATTAAAATACGCATTACTTAAAGTACAACATTAGAGACCTAGCGTAAACTTAAAACAGAGAACTACTCACTTAAAACTCAAACTGGACCCTCGGATAATAAACCCACACCTCATAGCCACATCCT--TCAAAGAAAGATCAAAAATATG-ACACATTATACTACGAAAAATGAAGGAGGATAGTAAATAGAGAGGAAATAGGCAAACACCCTACCAAAAAAATTAAAT-G-GGAAGA				
Dasyurus_spartacus		AGTGGTTTTCCTAAAAGTTTCCGCATCCCAAGTATTTTAATATCAACACATGACTTGT-TTAACACCCACGTAACAACTAACACTAGAAAAAAAAAATCCCA---------CGGTCATTAAAACAAAGGTTAATAAAAAAACTATTGTAATACCCTACATTAAAATATACATTACTTAAAGTACAACATTAGAGACCTAGCATAAACCTAAAACAGAGAACTACTCACTTAAAACTCAAACTGGACCCTCGGATAATAAACCCACACCTCATAGCCACATCCC--CCAAAGAAAAATCAAAAATATG-ACACATTATATTACGGAAAATGAAGGAGGATAGTAAGTAGAGAGGAAATAGGCAAACACCCTACCGAAAAAATTAAAT-G-GGAAGA				
Dasyurus_viverrinus		AATGGTTTTCCTAAAAGTTTCCGCATCCCAAGTATTTTAATATCAACACATGACTTGT-TCAACACCCACGTAACAACTAACACTAGAAAAAAAAAATCCCA---------CGGTCATTAAAACAAAGGTTAACAAAAAAACTACTGTAATACCCCACATTAAAATACGCATTACTTAAAGTACAACATTAGAGACCTAGCGTAAACCTAAAACAGAGAACTACTCACTTAAAACTCAAACTGGACCCTCGGATAATAAACCCACACCTCATAGCCACATCCC--TCAAAGAAAAACCAAAAATATG-ACACATTATATTACGGAAAATGAAGGAGGATAGTAAATAGAGAGGAAATAGGCAAACACCCTACCAAAAAAATTAAAT-G-GGAAGA				
Myoictis_leucura		AATGGTTTTCCTAAAAGTTTCCGCAGCCCAAGTATTTTAAGATCAACACATGACTTGT-TTAACGCCCACGTTACAACTAACACTAGAAAAAAAAAATCCCA---------CGGTCATTGAAACAAAGGTTAACAAAAAAGATGCTGTAATACCCTATATTAAAATACGCATTACTCAAAACACAACATTAGAGACCTAGCGTAAACTAAAAACAGAGAACTACTCACTTAAAACTCAAACTGGACCCTCGGATAATAAACCCACACCTCATAGCCACATCTC--CCAAAGAAAGATCAAAAACATG-ACACATTATATTACGGAAAATGAAGGAGGATAGTAAATAGAGAGGAAATAGGCAAACACCCTACCGAAAAAATTAAAT-G-GGAAGA				
Myoictis_melas			AATGGTTTTCCTAAAAGTTTTCGCAGCCCAAGTATTTTAAGATTAACACATGACTTGT-TTAACGCCCACGTTACAACTAACACTAGAAAAAAAAAATCCCA---------CGGTCATTAAAACAAAGGTTAATAAAAAAGATGCTGTAATACCCTATATTAAAATACGCATTACTCAAAGTACAACATTAGAGACCTAGCGTAAACCAAAAACAGAGAACTACTCACTTAAAACTCAAACTGGACCCTCGGATAATAAACCCACACCTCATCGCCACATCTC--CCAAAGAAAAATCAAAAACATG-ACACATTAAATTACGGAAAATGAAGGAGGATAGTAAATAGAGAGGAAATAGGCAAACACCCTACCAAAAAAATTAAAT-G-GGAAGA				
Myoictis_wallacei		AATGGTTTTCCTAAAAGTTTCCGCAGCCCAAGTATTTTAAGATCAACACATGACTTGT-TTGACGCCCACGTTACAACTAACACTAGAAAAAAAAAATCCCA---------CGGTCATTAAAACAAAGGTTAACAAAAAAAATGCTGTAATACCCTATACTAAAATACGCATTACTCAAAGCACAACATTAGAGACCTAGCGTAAACCAAAAACAGAGAACTACTCACTTAAAACTCAAACTGGACCCTCGGATAATAAACCCACACCTCATAGCCACATCCC--CAAAAGAAAAATCAAAAACATG-ACACATTATATTACGGAAAATGAAGGAGGATAGTAAATAGAGAGGAAATAGGCAAACACCCTACCGAAAAAATTAAAT-G-GGAAGA				
Pseudantechinus_bilarni		AATGGTTTTCCTAAAAGTTTCCGCAACCCAAGTATTTTAAAATCAACACATAACTTGT-TTAACACCCACGTTACAACTAACACTAGAAAAAAAAAATCCCA---------CGGTCATTAAAACAAAGGTTAACAAAAAAGCTACTGTAATACCATACATTAAAATACGCATTACTTAAAATACAACATTAGAGACCTAGCGTAAACCAAAAACAGAGAACTACTCACTTAAAACTCAAACTGGACCCTCGGATAATAAACCCACACCTCATAGCCACATCCC--AAAAAGAAAAATCAAAAATATG-ATACATTATGCTACGGAAAATGAAGGAGGATAGTAAATAGAGAGGAAATAGGCAAACACCCTACCAAAAAAATTAAAT-G-GGAAGA				
Pseudantechinus_mimulus		AATGGTTTTCCTAAAAGTTTCCGCAGTCCAAGTATTTTTAAATCAACACATAACTTGT-TCAACACCCACGTTACAACTAACACTAGAAAAAAAAAATCCCA---------CGGTCATTAAAACAAAGGTTAATAAAAAAACTACTGTAATACCCCATATTAAAATACGCATTACTTAAAACACAACATTAGAGACCTAGCATAAACCTAAAACAGAGAACTACTCACTTAAAACTCAAACTGGACCCTCGGATAATAAACCAACACCTCATAGCCACATCCC--CAAAAGAAAGATCAAAAATATG-ACACATTACAATACGAAAAATGAAGGAGGATAGTAAATAGAGAGGAAATAGGCAAACACCCTACCAAAAAAATTAAAT-G-GGAAGA				
Pseudantechinus_ningbing	AATGGTTTTCCTAAAAGTTTCCGCAGCCCAAGTATTTTTAAATCAACACATAACTTGT-TCAACACCCACGTTACAACTAACACTAGAAAAAAAAAATCCCA---------CGGTCATTAAAACAAAGGTTAATAAAAAAACTACTGTAATACCCTATATTAAAATACGCATTACTTAAAATACAACATTAGAGACCTAGCGTAAACTAAAAACAGAGAACTACTCACTTAAAACTCAAACTGGACCCTCGGATAATAAACCCACACCTCATAGCCACATCCC--CAAAAGAAAAATCAAAAACATG-ACACATTATGCTACGGAAAATGAAGGAGGATAGTAAATAGAGAGGAAACAGGCAAACACCCTACCAGAAAAATTAAAT-G-GGAAGA				
Pseudantechinus_roryi		AATGGTTTTCCTAAAAGTTTCCGCAGCCCAAGTATTTTTAAATCAACACATAACTTGT-TCAACACCCACGTTACAACTAACACTAGAAAAAAAAAATCCCA---------CGGTCATTAAAACAAAGGTTAATAAAAAAACTACTGTAATACCCCATATTAAAATACGCATTACTTAAAATACAACATTAGAGACCTAGCGTAAACCTAAAACAGAGAACTACTCACTTAAAACTCAAACTGGACCCTCGGATAATAAACCAACACCTCATAGCCACATCCT--CAAAAGAAAGATCAAAAATATG-ACACATTACAATACGAAAAATGAAGGAGGATAGTAAATAGAGAGGAAATAGGCAAACACCCTACCAAAAAAATTAAAT-G-GGAAGA				
Pseudantechinus_woolleyae	AATGGTTTTCCTAAAAGTTTCCGCAGCCCAAGTATTTTAAAATCAACACATAACTTGT-TCAACATCCACGTTACAACTAACACTAGAAAAAAAAAATCCCA---------CGGTCATTAAAACAAAGGTTAACAAAAAAACTACTGTAATACCACATATTAAAATACGCATTACTTAAAACACAACATTAGAGACCTAGTATAAACTAAAAACAGAGAACTACTCACTTAAAACTCAAACTGGACCCTCGGATAATAAACCCACACCTCATAGCCACATCCC--CAGAAGAAAAATCAAAAATATG-ACACATTACATTACGGAAAATGAAGGAGGATAGTAAATAGAGAGGAAATAGGCAAACACCCTACCAAAAAAATTAAAT-G-GGAAGA				
Antechinus_agilis		AATGGTTTTCCTAAAAGTTTCCGCGACCCAAGTATTTTAAAATCAACACATGACTAGT-TTAACACCCACGTAACAACTAACACTAGAAAAAAAAAATTCCA---------CGGTCATTGAAACAAAGTTTAACGAAAAAGAGAATGTAATACCCATCATTAAAATACGCATTACTTAAAGTACAATATTAGAGACCTAGCGTAAACCGAAAACAGAGAACTACACACTTAAAACTCAAACTGGACCCTCGGATAATAAACCCACACCTCATAGCCACATCTA---CAAAGAAAGATCAAAAATATG-ACACATTATGTTACGGAAAATGAAGGAGGACAGTAAATAGAGAGGAAATAGGCAAACACCCTACCGAAAAAATTAAAT-G-GGAAGA
Antechinus_bellus		AATGGTTTTCCTAAAAGTTTCCGCGACCCAAGTATTTTAAAATCAACACATAACTAGT-TTGACACCCACGTTACAACTAACACTAGAAAAAAAAAATTCCA---------CGGTCATTAAAACAAAGTTTAATAAAAAAGAGTATGTAATACCAATCATTAAAATACGCATTACTTAAAGTACAACATTAGAGACCTAGCGTAAACCGAAAACAGAGAACTACACACTTAAAACTCAAACTGGACCCTCGGATAATAAACCCACACCTCATAGCCACATCAA--CCAAAGAAAGATCAAAAATATG-ACACATTATATTACGGAAAATGAAGGAGGATAGTAAATAGAGAGGAAATAGGCAAACACCCTACCGAAAAAATTAAAA-G-GGAAGA				
Antechinus_godmani		AATGGTTTTCCTAAAAGTTTCCGCGACCCAAGTATTTTAATATCAACACATGACTAGT-TTGACACCCACGTTACAACTAACACTAGAAAAAAAAAATTCCA---------CGGTCATTGAAACAAAGTTTAACAAAAAAGGAAATGTAATACCCATTATTAAAATACGCATTACTTAAAGTACAACATTAGAGACCTAGCATAAACCGAAAACAGAGAACTACACACTTAAAACTCAAACTGGACCCTCGGATAATAAACCCACACCTCATAGCCACATCTA--CCAAAGAAAGATCAAAAATATG-ACACATTACATTACGGAAAATGAAGGAGGACAGTAAATAGAGAGGAAAAAGGCAAACACCCTACCGAAAAAATTAAAC-G-GGAAGC				
Antechinus_leo			AATGGTTTTCCTAAAAGTTTCCGCGACCCAAGTATTTTAAAATCAACACATAACTAGT-TTGACACCCACGTTACAACTAACACTAGAAAAAAAAAATTCCA---------CGGTCATTGAAACAAAGGTTAACAAAAAAGAGAATGTAATACCAATCATTAAAATACGCATTACTTAAAGTACAACATTAGAGACCTAGCGTAAACCGAAAACAGAGAACTACACACTTAAAACTCAAACTGGACCCTCGGATAATAAACCCATACCTCATAGCCACATCAC---CAAAGAAAGATCAAAAATATG-ACACATTATACTACGGAAAATGAAGGAGGATAGTAAATAGAGAGGAAATAGGCAAACACCCTACCGAAAAAATTAAAT-G-GGAAGA				
Antechinus_minimus		AGTGGTTTTCCTAAAAGTTTCCGCGACCCAAGTATTTTAAAATCAACACATGACTAGT-TTAACACCCACGTTACAACTAACACTAGAAAAAAAAAATTCCA---------CGGTCATTGAAACAAAGTTTAATAAAAAAAATTATGTAATACCCAATATTAAAATACGCATTACTTAAAGTACAACATTAGAGACCTAGCGTAAACCGAAAACAGAGAACTACACACTTAAAACTCAAACTGGACCCTCGGATAATAAACCCACACCTCATAGCCACATCAA--CCAAAGAAAGATCAAAAATATG-ACACATTATATTACGGAAAATGAAGGAGGATAGTAAATAGAGAGGAAATAGGCAAACACCCTACCGAAAAAATTAAAT-G-GGAAGA				
Antechinus_stuartii		AATGGTTTTCCTAAAAGTTTCCGCGACCCAAGTATTTTAAAATCAACACATGACTAGT-TTAACACCCACGTTACAACTAACACTAGAAAAAAAAAATTCCA---------CGGTCATTGAAACAAAGTTTAATGAAAAAGAAAATGTAATACCCATCATTAAAATACGCATTACTTAAAGTACAACATTAGAGACCTAGCGTAAACCTAAAACAGAGAACTACATACTTAAAACTCAAACTGGACCCTCGGATAATAAACCCACACCTCATAGCCACATCTA--CAAATGAAAGATCAAAAATATG-ACACATTATATTACGGAAAATGAAGGAGGATAGTAAATAGAGAGGAAATAGGCAAACACCCTACCGAAAAAATTAAAT-G-GGAAGA				
Antechinus_swainsonii		AATGGTTTTCCTAAAAGTTTCCGCGACCCAAGTATTTTAAAATCAACACATGACTAGT-TTAACACCCACGTTACAACTAACACTAGAAAAAAAAAATTCCA---------CGGTCATTGAAACAAAGTTTAATAAAAAAAATAATGTAATACCCAATATTAAAATACGCATTACTTAAAGTACAACATTAGAGACCTAGCGTAAACCGAAAACAGAGAACTACACACTTAAAACTCAAACTGGACCCTCGGATAATAAACCCACACCTCATAGCCACATCTA--CTTAAGAAAGATCAAAAATATG-ACACATTATATTACGGAAAATGAAGGCGGATAGTAAATAGAGAGGAAATTGGCAAACACCCTACCGAAAAAATTAAAT-G-GGAAGA				
Phascogale_calura		AATGGTTTTCCTAAAAGTTTCCGCGACCCAAGTATTTTAAGATCAACACATAACTAGT-TTGACACCCACGTTACAACTAACACCAGAAAAAAAAAATTCCA---------CGGTCATTGAAACAAAGTTTAACAAAAAAGATAATGTAATACCCAATGTTAAAATACGCATTACTTAAAGTACAACATTAGAGACCTAGCGTAAACCGAAAACAGAGAACTACATACCTAAAACTCAAACTGGACCCTCGGGTAATAAACCCACACCTCATGGCCACATCTA--CAAAAGAAAGATCAAAAATATG-ATACATTATATTACGGAAAATGAAGGAGGACAGTAAATAGAGAGGAAATCGGCAAACACCCTACCGAAAAAATTAAAT-G-GGAAGA				
Ningaui_timealeyi		AATGGTTTTCCTAAAAGTTTCCGCAGCCCGAGTAATAAAAGATCAACACATGACTTGT-ACAGCACCCAAGATACAACTAACACAAGAAAAAAAAAATCCCA---------CGGTCATTAATACAAAGTTTAACCAAAAAAAAGTTGTAATACCAATAATTAAAATACGCATAACTTAAAATCCAACATTAGAGACCTAGCATAAACCGAAGACAGAGAACTACGCACTTAAAACTCAAACTGGACCCTCGGATAATAAACCCACACCTCATCGCCACATCAT--CAGAAGAAAAATCAAAATAATG-ATACATTACTCTACGAAAAATGAAGGAGGACAGTAAATAGAGAGGAAATTGGCAAACACCCTACCAAAATAATTAAAT-G-GGAAGA				
Ningaui_yvonnae			AATGGTTTTCCTAAAAGTCTCCGCAACCCGAGTAATAAAAGATCAACACATGACTTGT-ACAGCACCCAAGATACAACTAACACAAGAAAAAAAAAATCCCA---------CGGTCATTAAAACAAAGTTTAACCAAAAAAAAGTTGTAATACCCTTAATTAAAATACACATAACTTAAAGTCCAACATTAGAGACCTAGCATAAACCGAAGACAGAGAACTACGCACTTAAAACTCAAACTGGACCCTCGGATAATAAACCCACACCTCATCGCCACATCCT--CAAAAGAAAAATCAAAATAATG-ATACATTACTTTACGAAAAATGAAGGAGGACAGTAAATAGAGAGGAAATCGGCAAACACCCTACCAAAATAATTAAAT-G-GGAAGA				
Sminthopsis_aitkeni		AATGGTTTTCCTAAAAGTCTCCGCAGCCCGAGTATTAAAAAATCAACACATGACTTGT-TTTACACCCAAGATACAACTAACACAAGAAAAAAAAAATCCCA---------CGGTCATTAAAACAAAGTTTAACAAAAAAAATGCTGTAATACCATTAATTAAAATACGCATAACTTAAAGCCCAACATTAGAGACCTAGCATAAACCGAAGACAAAGAACTACGCACTTAAAACTCAAACTGGACCCTCGGATAATAAACCCACACCTCATAGCCACATCCT--CAAAAGAAAAATCAAAAATATG-ATACATTACTCTACGGAAAATGAAGGAGGACAGTAAATAGAGAGGAAAATGGCAAACACCCTACCAAAAAAATTAAAT-G-GGAAGA				
Sminthopsis_archeri		AGTGGTTTGCCTAAAAGTCTCCGCAACCCGAGTATTAAGAGATCAACACATGACTTGT-TTAACACCCAAGATACAACTAACACAAGAAAAAAAAAATCCCA---------CGGTCATTGAAACAAAGTTTAATAAAAAAAATGTTGTAATACCTTTAATTAAAATACACATAACTTAAAACCCAACATTAGAGACCTAGCATAAACCGAAGACAGAGAACTACGTCCTTAAAACTCAAACTGGACCCCCGGATAATAAACCCACACCTCATTGCCACATCCT--CAAAAGAAGAATCAAAAATATG-ATACATTACTCTACGAAAAATGAAGGAGGACAGTAAATAGAGAGGAAAATGGCAAACACCCTACCTAAATAATTAAAT-G-AGAAGA				
Sminthopsis_bindi		AGTGGTTTTCCTAAAAGTCTCCGCGATCCGAGTATTAAAAAATCAACACATGACTTGT-TTAACACCCAAGATACAACTAACACCAGAAAAAAAAAATCCCA---------CGGTCATTGAAACAAAGTTTAATCAAAAGAGTGTTGTAATACCTTTCATCAAAATACTCATAACTTAAAACCCAACATTAGAGACCTAGCATAAACCGAAGACAGAGAACTACGAACTTAAAACTCAAACTGGACCCTCGGATAATAAACCCACACCTCATTGCCACACCTT--CAAAAGGAGAATCAAAAACATG-ACACATTACTTTACGAAAAATGAAGGAGGACAGTAAATAGAGAGGAAAATGGCAAACACCCTACCAAAATAATTAAAT-G-GGAAGA				
Sminthopsis_butleri		AGTGGTTTGCCTAAAAGTCTCCGCAACCCGAGTATTAAAAGATCAACACATGACTTGT-TTAACACCCAAGATACAACTAACACAAGAAAAAAAAAATCCCA---------CGGTCATTGAAGCAAAGTTTAATAAAAAAACTGTTGTAATACCCTCTATTAAAATACACATAACTTAAAACCCAACATTAGAGACCTAGCATAAACTGAAGACAGAGAACTACGCACTTAAAACTCAAACTGGACCCTCGGATAATAAACCCACACCTCATAGCCACATCTT--CAAAAGAAAAATCAAAAATATG-ATACATTACTCTACGAAAAATGAAGGAGGACAGTAAATAGAGAGGAAAATGGCAAACACCCTACCAAAAAAATTAAAT-G-GGAAGA				
Sminthopsis_dolichura		AGTGGTTTGCCTAAAAGTCTCCGCAACCCGAGTATTAAAAGATCAACACATGACTTGT-TTAACACCCAAGATACAACTAACACAAGAAAAAAAAAATCCCA---------CGGTCATTAAAACAAAGTTTAAAAAAAAAAACGTTGTAATACCCTTTATTAAAATACACATAACTTAAAACCCAACATTAGAGACCTAGCATAAACCGAAGACAGAGAACTACGCACTTAAAACTCAAACTGGACCCTCGGATAATAAACCCACACCTCATCGCCACATCTT--CAAAAGAAAAATCAAAAATATG-ATACATTACTCTACGGAAAATGAAGGAGGACAGTAAATAGAGAGGAAAATGGCAAACACCCTACCAAAAAAATTAAAT-G-GGAAGA				
Sminthopsis_douglasi		AATGGTTTTCCTAAAAGTTTCCGCAATCCGAGTACTAAAAAATCAACACATGACTTGT-TTAACACCCAAGATACAACTAACACAAGAAAAAAAAAATTCCA---------CGGTCATTGAAACAAAGTTTAAGCAAAAGAATGTTGTAATACCCTACATCAAAATACCCATAACTTAAAACCCAACATTAGAGACCTAGCATAAACTGAAGACAGAGAACTACGAACTTAAAACTCAAACTGGACCCACGGATAATAAACCCACACCTCATTGCCACACCTT--CAAAAGGACAACCAAAAATATG-ATACATTACTTTACGAAAAATGAAGGAGGACAGTAAATAGAGAGGAAAATGGCAAACACCCTACCAAAATAATTAAAT-G-GGAAGA				
Sminthopsis_gilberti		AGTGGTTTGCCTAAAAGTCTCCGCAACCCGAGTATTAAAAGATCAACACATGACTTGT-TTAACACCCAAGATACAACTAACACAAGAAAAAAAAAATCCCA---------CGGTCATTAAAACAAAGTTTAACAAAAAAAATGTTGTAATACCCTTAATTAAAATACGCATAACTTAAAACCCAACATTAGAGACCTAGCATAAACCGAAGACAGAGAACTACGCACTTAAAACTCAAACTGGACCCTCGGATAATAAACCCACACCTCATCGCCACATCTT--CAAAAGAAAAATCAAAAATATG-ATACATTACTCTACGGAAAATGAAGGAGGACAGTAAATAGAGAGGAAAATGGCAAACACCCTACCAAAAAAATTAAAT-G-GGAAGA				
Sminthopsis_granulipes		AATGGTTTTCCTAAAAGTCTCCGCACCCCGAGTATTAATAGATCAACACATGACTTGT-CTAACACCCAAGATACAACTAACACAAGAAAAAAAAAATCCCA---------CGGTCATTAAAACAAAGTTTAACAAAAAAAATGTTGTAATACCGTTTACTAAAATACACATAACTTAAAGTCCAACATTAGAGACCTAGCATAAACCGAAGACAGAGAACTACGCACTTAAAACTCAAACTGGACCCTCGGATAATAAACCCACACCTCATCGCCACATCCT--CAAAAGAAAAATCAAAAATATG-ATACATTACCCTACGAAAAATGAAGGGGGACAGTAAATAGAGAGGAAAATGGCAAACACCCTACCGAAAAAATTAAAT-GCGGAAGA				
Sminthopsis_griseoventer	AATGGTTTTCCTAAAAGTCTCCGCAGCCCGAGTATTAAAAAATCAACACATGACTTGT-TTTACACCCAAGATACAACTAACACAAGAAAAAAAAAATCCCA---------CGGTCATTAAAACAAAGTTTAACAAAAAAAAAGCTGTAATACCATTAATTAAAATACGCATAACTTAAAACCCAACATTAGAGACCTAGCATAAACCGAAGACAGAGAACTACGTACTTAAAACTCAAACTGGACCCTCGGATAATAAACCCACACCTCATAGCCACATCCT--CAAAAGAAAAATCAAAAATATG-ATACATTACTCTACGGAAAATGAAGGAGGACAGTAAATAGAGAGGAAAATGGCAAACACCCTACCAAAAAAATTAAAT-G-GGAAGA				
Sminthopsis_hirtipes		AATGGTTTTCCTAAAAGTCTCCACAACCCTAGTATTAAAAGATCATCACACGACTTGT-CCAACACCCAAGATACAACTAACACTAGAAAAAAAAAATCCCA---------CGGTCATTAAAACAAAGTTTAATTAAAAAAATGTTGTAATACCCACTACTAAAATACGCATAACTTAAAACCCAACATTAGAGACCTAGCATAAACCCAAGACAGAGAACTACGCACTTAAAACTCAAACTGGACCCTCGGATAATAAACCCATACCTCATCGCCACATCAC--CAAAAGAAAAATCAAAAATATG-ATACATTACCCTACGGAAAATGAAGGAGGACAGTAAATAGAGAGGAAAATGGCAAACACCCTACCGAAAAAATTAAAT-G-GGAAGA				
Sminthopsis_leucopus		AGTGGTTTCCCTAAAAGTCTCCGCAACCCAAGTATCAAAAAATCAGCACATGACTCGT-TCAACACCCAAGATACAACTAACACCAGAAAAAAAAAATCCCA---------CGGTCATTAAAACAAAGTTTAACAAAAAAACTGTTGTAATACCATTTACTAAAATACACATAACTTAAAACCCAACATTAGAGACCTAGCATAAACCGAAGACAGAGAACTATGCACTTAAAACTCAAACTGGACCCTCGGATAATAAACCCACACCTCATCGCCACATCTT--CAAAAGAAAAATCAAAAATATG-ATACATTACTCTACGGAAAATGAAGGAGGACAGTAAATAGAGAGGAAAATGGCAAACACCCTACCAAAAAAATTAAAT-G-GGAAGA				
Sminthopsis_longicaudata	AATGGTTTCCCTAAAAGTATCCGCACCCCGAGTATTAAAAGATCAACACATGACTTGT-TCAACACCCAAGATACAACTAACACAAGAAAAAAAAAATCCCA---------CGGTCATTAAAACAAAGTTTAATCAAAAAAAAGTTGTAATACCGATAATTAAAATAAGCACAACTTAAAGTCCAACATTAGAGACCTAGCATAAACCGAAGACAGAGAACTATGCACTTAAAACTCAAACTGGACCCTCGGATAATAAACCCACACCTCATTGCCACACCAT--CATAAGGAGAATCAAAAATATG-ATACATTATACTACGGAAAACGAAGGAGGACAGTAAATAGAGAGGAAAATGGCAAACACCCTACCAAAATAATTAAAT-G-GGAAGA				
Sminthopsis_murina		AGTGGTTTGCCTAAAAGTCTCCGCAACCCGAGTATTAAAAGATCAACACATGACTTGT-TTGACACCCAAGATACAACTAACACAAGAAAAAAAAAATCCCA---------CGGTCATTAAAACAAAGTTTAATAAAAAAAATGTTGTAATACCCTTCATTAAAATACACATAACTTAAAACCCAACATTAGAGACCTAGCATAAACTGAAGACAGAGAACTACGCACTTAAAACTCAAACTGGACCCTCGGATAATAAACCCACACCTCATCGCCACATCTT--CAAAAGAAAAATCAAAAATATG-ATACATTACTCTACGGAAAATGAAGGAGGACAGTAAATAGAGAGGAAAATGGCAAACACCCTACCAAAAAAATTAAAT-G-GGAAGA				
Sminthopsis_macroura		AATGGTTTTCCTAAAAGTCTCCGCTATCCGAGTACTAAAAAATCAACACATGACTCGT-TTAACACCCAAGATACAACTAACACAAGAAAAAAAAAATTCCA---------CGGTCATTAAAACAAAGTTTAATCAAAAGAATGTTGTAATACCCTTTATCAAAATACCCATAACTTAAAACCCAACATTAGAGACCTAGCATAAACTGAAGACAGAGAACTACGAACCTAAAACTCAAACTGGACCCTCGGATAATAAACCCACACCTCATTGCCACACCACCACAAAAGGAAAACCAAAAATATG-ATACATTACTTTACGGAAAATGAAGGAGGACAGTAAATAGAGAGGAAAATGGCAAACACCCTACCAAAATAATTAAAT-G-GGAAGA				
Sminthopsis_psammophila		AATGGTTTTCCTAAAAGTCTCCGCACCCCGAGTATCAAGAGATCAACACATGACTTGT-TTAACACCCAAGATACAACTAACACAAGAAAAAAAAAATCCCA---------CGGTCATTAAAACAAAGTTTAACCAAAAAACCGTTGTAATACCCATTACTAAAATACGCATAACTTAAAACCCAACATTAGAGACCTAGCATAAACCGAAGACAGAGAACTACGCACTTAAAACTCAAACTGGACCCTCGGATAATAAACCCACACCTCATCGCCACATCAT--CAAAAGAAAAATCAAAAATATG-ATACATTACCCTACGAAAAATGAAGGAGGACAGTAAATAGAGAGGAAAATGGCAAACACCCTACCAAAAAAATTAAAT-G-GGAAGA				
Sminthopsis_ooldea		AGTGGTTTGCCTAAAAGTCTCCGCAATCCGAGTACTAAAAGATCAACACATGACTTGT-TTAACACCCAAGATACAACTAACACAAGAAAAAAAAAATCCCA---------CGGTCATTAAAACAAAGTTTAATCAAAAAAATGTTGTAATACCATTAATTAAAATACGCATAACTTAAAACCCAACATTAGAGACCTAGCATAAACCGAAGACAGAGAACTACGCACTTAAAACTCAAACTGGACCCTCGGATAATAAACCCACACCTCATAGCCACATCAT--CAAAAGAAAAATCAAAAATATG-ATACATTACCCTACGGAAAATGAAGGAGGACAGTAAATAGAGAGGAAAATGGCAAACACCCTACCAAAAAAATTAAATAG-GGAAGA				
Sminthopsis_virginiae		AATGGTTTTCCTAAAAGTTTCCGCAATCCGAGTATTAAAAAATCAACACATGACTTGT-TCAACACCCAAGATACAACTAACACAAGAAAAAAAAAATTCCA---------CGGTCATTGAAACAAAGTTTAATCAAAAGAATGTTGTAATACCATTTATCAAAATATTCATAACTTAAAACCCAACATTAGAGACCTAGCATAAACTGAAGACAGAGAACTACGCACTTAAAACTCAAACTGGACCCTCGGATAATAAACCCACACCTCATTGCCACACCTT--CAAAAGGGCAACCAAAAATATG-ATACATTACTTTACGAAAAATGAAGGAGGACAGTAAATAGAGAGGAAAACGGCAAACACCCTACCAAAATAATTAAAT-G-GGAAGA				
Sminthopsis_youngsoni		AATGGTTTTCCTAAAAGTCTCCGCAACCCAAGTATTAAAAGATCAACAATGACATGTT--CAACACCCAAGAAACAACTAACACAAGAAAAAAACAATCCCA---------CGGTCATTAAAACAAAGTTTAATCAAAAAAATGTTGTAATACCCACTACTAAAATACGCATAACTTAAAACCCAACATTAGAGACCTAGCATAAACCGAAGACAGAGAACTACGCACTTAAAACTCAAACTGGACCCTCGGATAATAAACCCTCACCTCATCGCCACATCAT--CAAAAGAAAAATCAAAAATATG-ATACATTACCCTACGAAAAATGAAGGAGGACAGTAAATAGAGAGGAAAATGGCAAACACCCTACCAAAAAAATTAAAT-G-GGAAGA				
Sminthopsis_froggatti		AATGGTTTGCCTAAAAGTTTCCGCAATCCAAGTACTAAAATATCAACACATGACTCGT-TGAACACCCAAGATACAACTAACACAAGAAAAAAAAAATTCCA---------CGGTCATTAAAACAAAGTTTAATCAAAAGAATGTTGTAATACCCTCCATCAAAATACCCATAACTTAAAACCCAACATTAGAGACCTAGCATAAACTGAAGACAGAGAACTACGAACTTAAAACTCAAACTGGACCCTCGGATAATAAACCCACACCTCATTGCCACACCCC--CAAAAGGAAAACCAAAAATATG-ATACATTACTTTACGAAAAATGAAGGAGGACAGTAAATAGAGAGGAAAATGGCAAACACCCTACCAAAATAATTAAAT-G-GGAAGA				
Sminthopsis_stalkeri		AATGGTTTTCCTAAAAGTTTCCGCCATCCAAGTACTAAAAAATCAACACATGACTCGT-TTAACACCCAAGATACAACTAACACAAGAAAAAAAAAATTCCA---------CGGTCATTAAAACAAAGTTTAATCAAAAGAATGTTGTAATACCCTTTATCAAAATATTCATAACTTAAAACCCAACATTAGAGACCTAGCATAAACTGAAGACAGAGAACTACGAACCTAAAACTCAAACTGGACCCTCGGATAATAAACCCACACCTCATTGCCACACCCC--CAAAAGAAAAACCAAAAATATG-ATACATTACTTTACGGAAAATGAAGGAGGACAGTAAATAGAGAGGAAAATGGCAAACACCCTACCAAAATAATTAAAT-G-GGAAGA				
Planigale_ingrami		AATGGTTTTCCTAAAAGTTTCCGCAACCCGAGTATCAGGAGATCAACACATGACTAGT-CTAACACCCAAGATACAACTAACACAAGAAAAAAACAATCCCA---------CGGTCATTGAAACAAAGTTTAACAAAAAAAGTGTTGTAATACCATACAGTAAAATACGCATTACTTAAAGTACAACATTAGAGACCTAGCGTAAACCGAAGACAGAGAACTACGCACCTAAAACTCAAACTGGACCCCCGGATAATAAACCCACACCTCATAGCCACATCTT--CAAAAGAATAATCAAAAATATG-ATACATTATACTACGAAAAATGAAGGAGGACAGTAAGTAGAGAGGAAATTGGCAAACACCCTACCAAAAAAATTAAAA-G-GGAAGA
Planigale_maculata		AATGGTTTTCCTAAAAGTTTCCGCAACCCGAGTATCAGGAAATCAACACATGACTAGT-CTAACACCCAAGATACAACTAACACTAGAAAAAAACAATCCCA---------CGGTCATTGAAACAAAGTTTAACAAAAAAAATGTTGTAATACCCTACATTAAAATACGCATTACTTAAAGTACAACATTAGAGACCTAGCGTAAACTGAAGACAGAGAACTACGCATCTAAAACTCAAACTGGACCCCCGGATAATAAACCCACACCTCATAGCCACACCTC--CAAAAGGATAATCAAAAATATG-ATACATTACATTACGAAAAATGAAGGAGGACAGTAAATAGAGAGGAATATGGCAAACACCCTACCAAAAAAATTAAAA-G-GGAAGA				
Planigale_novaeguineae		AATGGTTTTCCTAAAAGTTTCCGCAACCCGAGTATCAGGAGATCAACACATGACTAGT-CTAACACCCAAGATACAACTAACACTAGAAAAAAACAATCCCA---------CGGTCATTGAAACAAAGTTTAACAAAAAAAATGTTGTAATACCCTACATTAAAATACGCATTACTTAAAGTACAACATTAGAGACCTAGCGTAAACTGAAGACAGAGAACTACGCATCTAAAACTCAAACTGGACCCCCGGATAATAAACCCACACCTCATAGCCACATCTC--CAAAAGAAGAATCAAAAATATG-ATACATTACATTACGAAAAATGAAGGAGGACAGTAAATAGAGAGGAACATGGCAAACACCCTACCAAAAAAATTAAAA-G-GGAAGA				
Planigale_tenuirostris		AATGGTTTTCCTAAAAGTTTCCGCAGCCCGAGTATCAGGAGATCAACACATGACTAGT-CTAACACCCAAGAAACAACTAACACTAGAAAAAAACAATCCCA---------CGGTCATTGAAACAAAGTTTAACAAAAAAAGTGTTGTAATACCCTACAGTAAAATACGCATTACTTAAAGTACAACATTAGAGACCTAGCGTAAACTGAAGACAGAGAACTACGCATCTAAAACTCAAACTGGACCCCCGGATAATAAACCCACACCTCATAGCCACATCCC--CAAAAGAATAATCAAAAATATG-ATACATTACATTACGAAAAATGAAGGAGGACAGTAAATAGAGAGGAATATGGCAAACACCCTACCAAAAAAATTAAAA-G-GGAAGA				
Planigale_sp1			AATGGTTTTCCTAAAAGTTTCCGCAACCCGAGTATCAGGAGATCAACACATGACTAGT-CTAACACCCAAGATACAACTAACACCAGAAAAAAACAATCCCA---------CGGTCATTGAAACAAAGTTTAACAAAAAAAATGTTGTAATACCCTACATTAAAATACGCATTACTTAAAGTACAACATTAGAGACCTAGCATAAACTGAAGACAGAGAACTACGCACCTAAAACTCAAACTGGACCCCCGGATAATAAACCCACACCTCATAGCCACATCTT--CAAAAGAACAATCAAAAATATG-ATACATTACATTACGAAAAATGAAGGAGGACAGTAAATAGAGAGGAAATTGGCAAACACCCTACCAAAAAAATTAAAA-G-GGAAGA
					
[12S_stems]
Caluromys_philander		AGGTTTCCAGCCTACTGTTAATTAATTAGACACTGCGTGGCCCTACTAGAAGGGCGGTGGCACTTGTGCCACCCACCCGGGCAGTGTTAAGTAAACGTTTGCTAATCTAATTTGGGTTGGTTCGTGGCACCGCTACGAAACCCATTAACAGAGGCGTGTGTGTTAAAGTTTAGCTACGTAGCTAATATGACTTTAACATACACTAAGATGGGCCCATCTTAGCAATAGTTACAACTATTGCCAGCGCTGGATGGCGTGCCCTACTAGAAGCCTGTTCTATCGCGATCCCTTTTGTCTATATACCGCCATCGTGCACCTTAAGGTGCATATAACGTTGGTCAAGGTGTAGCAAAAGGGAGAATGGGCTCTCTAGAGTCATTTTATGTTTAGAATTAAGCTTAATTTAGGGCGCGCCACGCGCCTCCTCGAGGAGGCGCGTAAGTGTACTAGTGCACTTG
Didelphis_marsupialis		?????????GCCTGTTATTAGTTAATTAGACACTGCGTGGCCCTTCTAGCAGGGCGGTGGCACATGTGCCACCCACCCGGGCAGTGTTAAGTAAACGTTTGCTAATCTAATTTGGGTTGGTTCGTGGCACCGCTACGAAACCCATTAATAAAGGCGTGTGT??TAAAGTTTGACTACGTAGTTAATATGACTTTAACACACACTAAGATGGGCCCATCTTAGTAATAATTACAATTATTGCCAGCGCTGGATGGCGTGCCCTACTAGAAGCCTGTTCTATCGCGATCCTTATCGCCTATATACCGCCATCGTGCACCTTAAGGTGCATATAACGTTGGTCAAGGTGTAGCGATAAGGAGAATGGGCTCTCTAGAGTCACATTATGTTTAGAATTAAGCTTAATTTAGGGCG???????????????????????????????????????????????
Marmosa_murina			AGGTTTCCAGCCTACTGTTAATTAATTAGACACTGCGTGGCCCTACTAGAAGGGCGGTGGCACTAGTGCCACCCACCAGGGCAGTGTTAAGTAAACGTTTGCTAATCTAATTAGGGTTGGTTCGTGGCACCGCTACGAAACCCATTAACAAGGGCGTGTGTATTAAAGTTTAACTACGTAGTTAATATGACTTTAGTACACACTAAGATGGGCCCATCTTAGTGATAACTACAGTTATTGCCAGCGCTGGATGGCGTGCCCTACTAGAAGCCTGTTCTACCGCGATCCCTATCGCCTATATACCGCCATCGTGCACCTTAAGGTGCATATAACGTTGGTCAAGGTGTAGCGATATGGAGAATGGGCTCTCTAGAGTCACATTATGTTTAGAATTAAGCTTAATTTAGGGCGCGCCACGCGCCTCCTCGAGGAGGCGCGTAAGTGTACTAGTGCACTTG
Dromiciops_gliroides		AGGTTTCCAGCCTACTGTTAATTAATTAGACACTGCGTGGCCCTAACGTTAGGGCGGTGGCACCGGTGCCACCCACCCGGGCAGTGTTAAGTAAACGTTTGCTGATCTAATTTGGGTTGGTTCGTGGCACCGCTACGAAACCCATTAACAGAGGCGTGTGTGTTAAAGTTTAACTACGTAGTTAACGTGACTTTAACACACGCTAAGATGGGCCCATCTTAGCAATAGTTACAACTATTGCCAGCGCTGGATGGCGTGCCCTACTAGAAGCCTGTTCTATCGCGATCCTCTTCGCCTATATACCGCCATCGTGCACCCCGGGGTGCATATAACGTTGGTCAAGGTGTAGCGAAGAGGAGAATGGGCTTTCTAGAATGGCCTTATGTTTAGAATTAGGCCTAATTTAGGGCGCGCCACGCGCCTCCTCGAGGAGGCGCGTAAGTGTACTAGTGCACTTG
Perameles_nasuta		AGGTTTCCAGCCTTCTATTAATTAATTAAACACTGCGTGGCCCTACTAGTAGGGCGGTGGCACTAGTGCCACCCACCCGGGCAGTGTTAAGTAAACGTTTGCTAATTTAATTAGGGTTGGTTCGTGGCACCGCTACGAAACCCATTAATAGAGGCGTGTGTATTAAAGTTTAACTACGTAGTTAACGTGACTTTAATACACGCTAAGATGGGCCCATCTTAGCAGTTATTACAATAACTGCCAGCGCTGGATGGCGTGCCCTACTAGAAGCCTGTTCTATCGCGATCCTTCTCGTCTATATACCGCCATCGTGCACCCCGGGGCGCATATAACGTTGGTCAAGGTGTAACGAGAAGGAGAATGGGCTCTCTAGAGTCATCTTATGTTTAGAATTAAGCTTAATTTAGGGCGCGCCACGCGCCTCCTCGAGGAGGCGCGTAAGTGTACTAGTGCACTTG
Echymipera_kalubu		AGGTTTCCAGCCTTCTATTAATTAATTAAACACTGCGTGGCCCTACTAGTAGGGCGGTGGCACTAGTGCCACCCACCCGGGCAGTGTTAAGTAAACGTTTGCTAATTTAATTAGGGTTGGTTCGTGGCACCGCTACGAAACCCATTAATAGAGGCGTGTGTATTAAAGTTTAACTACGTAGTTAACGTGACTTTAATACACGCTAAGATGGGCCCATCTTAGCAATTATTACAATAATTGCCAGCGCTGGATGGCGTGCCCTACTAGAAGCCTGTTCTATCGCGATCCCTCTCGTCTATATACCGCCATCGTGCACCCCGGGGTGCATATAACGTTGGTCAAGGTGTAACGAGAAGGAGAATGGGCTCTCTAGAGTCATCTTATGTTTAGAATTAAGCTTAATTTAGGGCGCGCCACGCGCCTCCTCGAGGAGGCGCGTAAGTGTACTAGTGCACTTG
Thylacinus_cynocephalus		AGGTTTCCGGCCTACTGTTAATTTATTAGACACTGCGTGGCCCTACTAGTAGGGTGGTGGCACTAGTGCCACCCACCCGGGCAGTGTTGAGTGAACGTTTGCTAATTTAATAAGGGTTGGTTCGTGGCACCGCTACGAAACCCGTTAACAGAGGTGTGTGTGCTAAAGTTTGACTGCGCAGTTAACGTGACTTTAGCACACGCTAAGATGGGCCCATCTTAGCGGTAGTCACGACTACTGCCAGCGCTGGATGGCGTGCCCTACTAGAAGCCTGTTCTATCGCGATCCCCTTCGTCTATATACCGCCATCGTGCACCCCGGGGTGCATATAACGTTGGTCAAGGTGTAGCGGAGGGGAGGATGGGCTTTCTAGAATTATCTATTGTTTAGAATTAAGCTTAATTTGGGGTGCGTCACGCGCCTCCTCGAGGAGGCGCGTAAGTGTACTGGTGCACTTG
Myrmecobius_fasciatus		AGGTTTCCAGCCTACTGTTAATTTACTAGACACTGCGTGACCCTACTAGTAGGGTGGTGGCACTAGTGCCACCCACCCGGGCAGTGTTGAGTAAACGTTTGCTAATCTAGTATGGGGTGGTTCGTGGCGCCGCTACGAAACCCATTAACAGAGGCGTGTGTGCTAAAGTTCGACCACGCAGTCGACGTGACTTTAGCACACGCCAAGATGGGCCCATCTTGGCGGTAATTACAATTACTGCCAGCGCTGGATGGCGTGCCCTACTAGAAGCCTGTTCTATCGCGATCCCTCTCGTCTATATACCGCCATCGTGCACCCCGGGGTGCATATAACGTTGGTCAAGGTGTAGCGGAAGGGAGAATGGGCTTTCTAGAATTGTCTATTGTTTAGAATTAAGCTTAATTTAGGGTGCGCCACGCGCCTCCTCGAGGAGGCGCGTAAGTGTACTAGTGTACTTG
Dasykaluta_rosamondae		AGGTTTCCGGCCTACTGTTAATTTACTAGACACTGCGTGGCCCTACTAGTAGGGTGGTGGCACTAGTGCCGCCCACCCGGGCAGTGTTGAGTAAACGTTTGCTAATCTGGTAAGGGTTGGTTCGTGGCACCGCTACGAGACCCATTAACAGAGGCGTGTGTGCTAAAGTTCAACTGCGCAGTTGACGTGACTTTAGCACACGCTAAGATGGGCCCATCTTAGCGGTAGTTACAACTACTGCCAGCGCTGGATGGCGTGCCCTACTAGAAGCCTGTTCTATCGCGATCCCCTTCGTCTATATACCGCCATCGTGCACCCCGGGGTGCATATAACGTTGGTCAAGGTGTAGCGAAGGGGAGAATGGGCTTTCTAGAATTGTCTATTGTTTAGAATTAAGCTTAATTTAGGGTGCGTCACGCGCCTCCTCGAGGAGGCGCGTAAGTGTACTAGTGCACTTG
Dasycercus_cristicauda		AGGTTTCCGGCCTACTGTTAATTTATTAGACACTGCGTGGCCCTACTAGTAGGGCGGTGGCACTAGTGCCACCCACCCGGGCAGTGTTGAGTAAACGTTTGCTAATCTAATAAGGGTTGGTTCGTGGCACCGCTACGAAACCCATTAACAGAGGCGTGTGTGCTAAAGTTCGACTGCGCAGTTGACGTGACTTTAGCACACGCTAAGATGGGCCCATCTTAGCGGTAGTTACAACTACCGCCAGCGCTGGATGGCGTGCCCTACTAGAAGCCTGTTCTATCGCGATCCCCTTCGTCTATATACCGCCATCGTGCACCCCGGGGTGCATATAACGTTGGTCAAGGTGTAGCGAAGGGGAGAATGGGCTTTCTAGAATTGTCTTTTGTTTAGAATTAAGCTTAGTTTAGGGTGCGTCACGCGCCTCCTCGAGGAGGCGCGTAAGTGTACTAGTGCACTTG
Dasyuroides_byrnei		AGGTTTCCAGCCTACTGTTAATTTATTAGACACTGCGTGGCCCTACTAGCAGGGCGGTGGCACTAGTGCCACCCACCCGGGCAGTGTTGAGTAAACGTTTGCTAATCTAATAAGGGTTGGTTCGTGGCACCGCTACGAAACCCATTAACAGAGGCGTGTGTGCTAAAGTTTAACTGCGCAGTTAACGTGACTTTAGCACACGCTAAGATGGGCCCATCTTAGCGGTAGTTACAACTACCGCCAGCGCTGGATGGCGTGCCCTACTAGAAGCCTGTTCTATCGCGATCCTCTTCGTCTATATACCGCCATCGTGCACCCCGGGGTGCATATAACGTTGGTCAAGGTGTAGCGAAGAGGAGAATGGGCTTTCTAGAATTGTCTATTGTTTAGAATTAAGCTTAATTTAGGGTGCGTCACGCGCCTCCTCGAGGAGGCGCGTAAGTGTACTAGTGCACTTG
Dasyurus_hallucatus		AGGTTTCCGGCCTACTGTTAATTTATTAAACACTGCGTGGCCCTACTAGCAGGGCGGTGGCACTAGCGCCACCCACCCGGGCAGTGTTGAGTAAACGTTTGCTAATTTAATAAGGGTTGGTTCGTGGCACCGCTACGAAACCCATTAACAGAGGCGTGTGTGCTAAAGTTCAACTGCGCAGTTGACGTGACTTTAGCACACACTAAGATGGGCCCATCTTAGTGGTAATTACAATTACTGCCAGCGCTGGATGGCGTGCCCTACTAGAAGCCTGTTCTATCGCGATCCCCTCCGTCTATATACCGCCATCGTGCACCCCGGGGTGCATATAACGTTGGTCAAGGTGTAGCGGAGGGGAGGATGGGCTTTCTAGAATTGTCTACTGTTTAGAATTAAGCTTAATTTAGGGTGCGTCACGCGCCTCCTCGAGGAGGCGCGTAAGTGTACTAGTGCACTTG
Myoictis_wavicus		AGGTTTCCGGCCTACTGTTAATTTATTAGACACTGCGTGGCCCTACTAGTAGGGCGGTGGCACTAGTGCCACCCACCCGGGCAGTGTTGAGTAAACGTTTGCTAATCTAATAAGGGTTGGTTCGTGGCACCGCTACGAAACCCATTAACAGAGGCGTGTGTGCTAAAGTTCGACTGCGCAGTTGACGTGACTTTAGCACACGCTAAGATGGGCCCATCTTAGCGGTAGTTACAACTACTGCCAGCGCTGGATGGCGTGCCCTACTAGAAGCCTGTTCTATCGCGATCCCCTTCGTCTATATACCGCCATCGTGCACCCCGGGGTGCATATAACGTTGGTCAAGGTGTAGCGAAGGGGAGAATGGGCTTTCTAGAATTGCCTATTGTTTAGAATTAAGCTTAATTTAGGGTGCGTCACGCGCCTCCTCGAGGAGGCGCGTAAGTGTACTGGTGCACTTG
Neophascogale_lorentzii		AGGTTTCCGGCCTACTGTTAATTTATTAGACACTGCGTGGCCCTACTAGTAGGGCGGTGGCACTAGTGCCACCCACCCGGGCAGTGTTGAGTGAACGTTCGCTAATCTAATAAGGGTTGGTTCGTGGCACCGCTACGAAACCCATTAACAGAGGCGTGTGTGCTAAAGTTCAACTGCGCAGTTGACGTGACTTTAGCACACGCTAAGATGGGCCCATCTTAGCGGTAATTACAATTACTGCCAGCGCTGGATGGCGTACCCTACTAGAAGCCTGTTCTATCGCGATCCCCTTCGTCTATATACCGCCATCGTGCACCCCGGGGTGCATATAACGTTGGTCAAGGTGTAGCGAAGGGGAGAATGGGCTTTCTAGAATTGTCTATTGTTTAGAATTAAGCTTAATTTAGGGTGCGTCACGCGCCTCCTCGAGGAGGCGCGTAAGTGTACTAGTGCACTTG
Phascolosorex_dorsalis		AGGTTTCCGGCCTACTGTTAATTTACTAGACACTGCGTGGCCCTACTAGTAGGGCGGTGGCACTAGCGCCACCCACCCGGGCAGTGTTGAGTAAACGTTTGCTAATCTAGTAAGGGTTGGTTCGTGGCACCGCTACGAAACCCATTAACAGAGGCGTGTGTGCTAAAGTTCAACCGCGCAGTTGACATGACTTTAGCACACGCTAAGATGGGCCCATCTTAGCGGTAATTACAATTACTGCCAGCGCTGGATGGCGTACCCTACTAGAAGCCTGTTCTATCGCGATCCCCTTCGTCTATATACCGCCATCGTGCACCCCGGGGTGCATATAACGTTGGTCAAGGTGTAGCGAAGGGGAGAATGGGCTTTCTAGAATTGTCCATTGTTTAGAATTAAGCTTAATTTAGGGTGCGTCACGCGCCTCCTCGAGGAGGCGCGTAAGTGTACTGGTGCACTTG
Parantechinus_apicalis		AGGTTTCCGGCCTACTGTTAATTTATTAGACACTGCGTGGCCCTACTAGTAGGGTGGTGGCACTAGTGCCACCCACCCGGGCAGTGTTGAGTAAACGTTTGCTAATCTAATAAGGGTTGGTTCGTGGCACCGCTACGAAACCCACTAACAGAGGCGTGTGTGCTAAAGTTCAACTGCGCAGTTGACGTGACTTTAGCACACGCTAAGATGGGCCCATCTTAGCGGTAGTTACAACTACTGCCAGCGCTGGATGGCGTGCCCTACTAGAAGCCTGTTCTATCGCGATCCCCTTCGTCTATATACCGCCATCGTGCACCCCGGGGTGCATATAACGTTGGTCAAGGTGTAGCGAAGGGGAGAATGGGCTTTCTAGAATTGTCTATTGTTTAGAATTAAGCTTAGTTTGGGGTGCGTCACGCGCCTCCTCGAGGAGGCGCGTAAGTGTACTAGTGCACTTG
Pseudantechinus_macdonnellensis	AGGTTTCCGGCCTACTGTTAATTTATTAGACACTGCGTGGCCCTACTAGTAGGGCGGTGGCACTAGTGCCACCCACCCGGGCAGTGTTGAGTAAACGTTTGCTAATTTAATAAGGGTTGGTTCGTGGCACCGCTACGAAACCCATTAACAGAGGCGTGTGTGCTAAAGTTCAACTGCGCAGTTGACGTGACTTTAGCACACGCTAAGATGGGCCCATCTTAGCGGTAGTTACAACTACTGCCAGCGCTGGATGGCGTGCCCTACTAGAAGCCTGTTCTATCGCGATCCCCTTCGTCTATATACCGCCATCGTGCACCCCGGGGTGCATATAACGTTGGTCAAGGTGTAGCGAAGGGGAGAATGGGCTTTCTAGAATTGTCTATTGTTTAGAATTAAGCTTAATTTAGGGTGCGTCACGCGCCTCCTCGAGGAGGCGCGTAAGTGTACTAGTGCACTTG
Sarcophilus_harrisii		AGGCTTCCGGCCTACTGTTAATTTATTAGACACTGCGTGGCCCTATTAGTAGGGCGGTGGCACTAGCGCCACCCACCCGGGCAGTGTTGAGTAAACGTTTGCTAATCTAATAAGGGTTGGTTCGTGGCACCGCTACGAAACCCATTAACAGAGGCGTGTGTGCTAAAGCTCAATTGCGCAGTTGACGTGACTTTAGCACACGCTAAGATGGGCCCATCTTAGCGGTAATTACAATTACTGCCAGCGCTGGATGGCGTGCCCTACTAGAAGCCTGTTCTATCGCGATCCCCTTCGTCTATATACCGCCATCGTGCACCCCGGGGTGCATATAACGTTGGTCAAGGTGTAACGAAGGGGAGAATGGGCTTTCTAGAGTTGTCAACTGTTTAGAATTAAGCTTAATTTAGGGTGCGTCACGCGCCTCCTCGAGGAGGCGCGTAAGTGTACTAGTGTACTTG
Antechinus_flavipes		AGGTTTCCGGCCTACTGTTAATTTATTAGACACTGCGTGGCCCTACTAGTAGGGCGGTGGCACTAGTGCCACCCACCCGGGCAGTGTTGAGTAAACGTTTGCTAATCTAATAAGGGTTGGTTCGTGGCACCGCTACGAAACCCGTTAACAGAGGCGTGTGTGCTAAAGTTCAATTGCGCGGTTGACGTGACTTTAGCACACGCTAAGATGGGCCCATCTTAGCGGTAGTTACGACTATTGCCAGCGCTGGATGGCGTGCCCTACTAGAAGCCTGTCCTATCGCGATCCTTTCCGTCTATATACCGCCATCGTGCACCCCGGGGTGCATATAACGTTGGTCAAGGTGTAGCGGAAAGGAGGATGGGCTTTCTAGAATTGTCTATTGTTTAGAATTAAGCTTAATTTGGGGTGCGTCACGCGCCTCCTCGAGGAGGCGCGTAAGTGTACTAGTGCACTTG
Micromurexia_habbema		AGGTTTCCGGCCTACTGTTAATTTATTAGACACTGCGTGGCCCTACTAGTAGGGCGGTGGCACTAGTGCCACCCACCCGGGCAGTGTTGAGTGAACGTTTGCTAATCTAATAAGGGTTGGTTCGTGGCACCGCTACGAAACCCGTTAACAGAGGCGTGTGTGCTAAAGTTCAATTGCGCGGTTGACGTGACTTTAGTACACGCTAAGATGGGCCCATCTTAGCGGTAGTTACAACTATTGCCAGCGCTGGATGGCGTGCCCTACTAGAAGCCTGTTCTATCGCGATCCTTTCCGTCTATATACCGCCATCGTGCACCCCGGGGTGCATATAACGTTGGTCAAGGTGTAGCGGAAAGGAGAATGGGCTTTCTAGAATTGTCTATTGTTTAGAATTAAGCTTAATTTGGGGTGCGTCACGCGCCTCCTCGAGGAGGCGCGTAAGTGTACTAGTGCACTTG
Murexia_aspera			AGGTTTCCGGCCTACTGTTAATTTATTAGACACTGCGTGGCCCTACTAGTAGGGCGGTGGCACTAGTGCCATCCACCCGGGCAGTGTTGAGTAAACGTTTGCTAATCTAATAAGGGTTGGTTCGTGGCACCGCTACGAAACCCGTTAACAGAGGCGTGTGTGCTAAGGTTCAATTGCGCGGTTGACGTGACTTTAGCACACGCTAAGATGGGCCCATCTTAGCGGTAGTTACAACTATTGCCAGCGCTGGATGGCGTGCCCTACTAGAAGCCTGTTCTATCGCGATCCTTTTCGCCTATATACCGCCATCGTGCACCTCGGGGTGCATATAACGTTGGTCAAGGTGTAGCGGAAAGGGCATGGGCTATCTAGAACTTGTCTACTGTTTAGAATTAGGCTTAATTTAGGGTGCGTCACGCGCCTCCTC-------------------------------
Murexia_longicaudata		AGGTTTCCGGCCTACTGTTAATTTATTAGACACTGCGTGGCCCCACTAGTAGGGCGGTGGCACTAGTGCCACCCACCCGGGCAGTGTTGAGTAAACGTTTGCTAATCTAATAAGGGTTGGTTCGTGGCACCGCTACGAAACCCGTTAACAGAGGCGTGTGTGCTAAGGTTCAATTGCGCGGTTGACGTGACTTTAGCACACGCTAAGATGGGCCCATCTTAGCGGTAGTTACAACTATTGCCAGCGCTGGATGGCGTGCCCTACTAGAAGCCTGTTCTATCGCGATCCTTTTCGTCTATATACCGCCATCGTGCACCCCGGGGTGCATATAACGTTGGTCAAGGTGTAGCGGAAAGGAGAATGGGCTTTCTAGAATTGTCTGTTGTTTAGAATTAAGCTTAATTTGGGGTGCGTCACGCGCCTCCTCGAGGAGGCGCGTAAGTGTACTAGTGTACTTG
Murexechinus_melanurus		AGGTTTCCAGCCTACTGTTAACTTATTAGACACTGCGTGGCCCTACTAGTAGGGCGGTGGCACTAGTGCCGCCCACCCGGGCAGTGTTGAGTAAACGTTTGCTAATCTAATAAGGGTTGGTTCGTGGCACCGCTACGAAACCCGTTAATAGAGGCGTGTGTGCTAAAGTTCAATCGCGCGGTTGACGTGATTTTAGCACACGCTAAGATGGGCCCATCTTAGCGGTAGTTACAACTATTGCCAGCGCTGGATGGCGTGCCCTACTAGAAGCCTGTTCTATCGCGATCCTTTTCGTCTATATACCGCCATCGTGCACCCCGGGGTGCATATAACGTTGGTCAAGGTGTAGCGGGAAGGAGAATGGGCTTTCTAGAATTGTCTATTGTTTAGAATTAAGCTTAATTTGGGGTGCGTCACGCGCCTCCTCGAGGAGGCGCGTAAGTGTACTAGTGCACTTG
Phascomurexia_naso		AGGTTTCCGGCCTACTGTTAATTTATCAGACACTGCGTGGCCCTACTAGTAGGGCGGTGGCACTAGTGCCACCCACCCGGGCAGTGTTGAGTAAACGTTTGCTAATCTGGTAAGGGTTGGTTCGTGGCACCGCTACGAAACCCGTTAACAGAGGCGTGTGTGCTAAAGTTCAACTGCGCGGTTGACGTGGCTTTAGCACACGCTAAGATGGGCCCATCTTAGCGGTAGTTACAACTATCGCCAGCGCTGGATGGCGTGCCCTACTAGAAGCCTGTTCTATCGCGATCCTTTTCGTCTATATACCGCCATCGTGCACCCCGGGGTGCATATAACGTTGGTCAAGGTGTAGCGGAAAGGAGAATGGGCTTTCTAGAATTGTCTATTGTTTAGAATTGAGCTTAATTTGGGGTGCGTCACGCGCCTCCTCGAGGAGGCGCGTAAGTGTACTGGTGCACTTG
Paramurexia_rothschildi		AGGTTTCCGGCCTACTGTTAATTTATTAGACACTGCGTGGCCCTACTAGGAGGGCGGTGGCACTAGTGCCACCCACCCGGGCAGTGTTGAGTAAACGTTTGCTAATCTAATAAGGGTTGGTTCGTGGCACCGCTACGAAACCCGTTAACAGAGGCGTGTGTGCTAAAGTTCAATTGCGCGGTTGACGTGACTTTAGCACACGCTAAGATGGGCCCATCTTAGCGGTAGTTACAACTATTGCCAGCGCTGGATGGCGTGCCCTACTAGAAGCCTGTTCTATCGCGATCCTCTCCGTCTATATACCGCCATCGTGCACCCCGGGGTGCATATAACGTTGGTCAAGGTGTAGCGGAAAGGAGAATGGGCTTTCTAGAATTGTCTATTGTTTAGAATTAAGCTTAATTTGGGGTGCGTCACGCGCCTCCTCGAGGAGGCGCGTAAGTGTACTAGTGCACTTG
Phascogale_tapoatafa		AGGTTTCCGGCCTACTGTTAATTTATTAGACACTGCGTGGCCCTGCTAGTAGGGTGGTGGCACTAGTGCCACCCACCCGGGCAGTGTTGAGTAAACGTTTGCTAATCTAATAAGGGTTGGTTCGTGGCACCGCTACGAAACCCATTAACAGAGGCGTGTGTGCTAAGGTTCAACTGCGCGGTTGACGTGACTTTAGCACATGCTAAGATGGGCCCATCTTAGCGGTAGTTACGACTATCGCCAGCGCTGGATGGCGTGCCCTACTAGAAGCCTGTTCTATCGCGATCCTCTCCGTCTATATACCGCCATCGTGCACCCCGGGGTGCATATAACGTTGGTCAAGGTGTAGCGGAAAGGAGAATGGGCTTTCTAGAATTGCCTGTTGTTTAGAATTAAGCTTAATTTGGGGTGCGTCACGCGCCTCCTCGAGGAGGCGCGTAAGTGTACTAGTGCACTTG
Antechinomys_laniger		AGGTTTCCAGCCTACTGTTAATTTATTAGACACTGCGTGGCCCTACTAATGGGGCGGCGGCACTAGTGCCGCCCACCCGGGCAGTGTTGAGTAAACGTTTGCTAATCTAATAAGGGTTGGTTCGTGGCACCGCTACGAAACCCATTAACAGAGGCGTGTGTGCTAAGGTTCAACTGCGCAGTTGGCGTGACTTTAGCACACGCTAAGATGGGCCCATCTTAGCGGTAATTACAATTACTGCCAGCGCTGGATGGCGTGCCCTACTAGAAGCCTGTTCTATCGCGATCCCCTTCGTCTATATACCGCCATCGTGCACCCCGGGGTGCATATAACGTTGGTCAAGGTGTAGCGAAGGGGAGAATGGGCTTTCTAGAAGTGTCTATTGTTTAGAATTAAGCTTAATTTAGGGTGTGCCACGCGCCTCCTCGAGGAGGCGCGTAAGTGTACCGGTGCACTTG
Ningaui_ridei			AGGTTTCCAGCCTACTGTTAATTTATTAGACACTGCGTGGCCCTACTAGCAGGGCGGTGGCACTAGTGCCACCCACCCGGGCAGTGTTGAGTAAACGTTTGCTAATCTAATAAGGGTTGGTTCGTGGCACCGCTACGAAACCCGTTAACAGAGGCGTGTGTGCTAAGGTTCAACTGCGCAGTTGACGTGACTTTAGCACACGCTAAGATGGGCCCATCTTAGCGGTAATTACAATTACTGCCAGCGCTGGATGGCGTGCCCTACTAGAAGCCTGTTCTATCGCGATCCCCTTCGTCTATATACCGCCATCGTGCACCCCGGGGTGCATATAACGTTGGTCAAGGTGTAGCGGAGGGGAGAATGGGCTTTCTAGAAATGTCTATTGTTTAGAATTAAGCTTAATTTAGGGTGCGCCACGCGCCTCCTCGAGGAGGCGCGTAAGTGTACTAGTGCACTTG
Sminthopsis_crassicaudata	AGGTTTCCGGCCTACTGTTAATTTATTAGACACTGCGTGGCCCTACTAGCGGGGCGGTGGCACTAGTGCCACCCACCCGGGCAGTGTTGAGTAAACGTTTGCTAATTTAGTAAGGGTTGGTTCGTGGCACCGCTACGAAACCCATTAACAGAGGCGTGTGTGCTAAGGTTCAACTGCGCAGTTGACGTGACTTTAGCACACGCTAAGATGGGCCCATCTTAGCGGTAATTACAATTACTGCCAGCGCTGGATGGCGTGCCCTACTAGAAGCCTGTTCTATCGCGATCCCCTTCGTCTATATACCGCCATCGTGCACCCCGGGGTGCATATAACGTTGGTCAAGGTGTAGCGGAGGGGAGAATGGGCTTTCTAGAAATGTCTATTGTTTAGAATTAAGCTTAATTTAGGGTGCGCCACGCGCCTCCTCGAGGAGGCGCGTAAGTGTACTAGTGCACTTG
Planigale_gilesi		AGGTTTCCGGCCTACTGTTAATTTATTAGACACTGCGTGGCCCCACTAGTGGGGCGGTGGCACTAGTGCCACCCACCCGGGCAGTGTTGAGTAAACGTTTGCTAATTTAATAAGGGTTGGTTCGTGGCACCGCTACGAAACCCATTAACAGAGGCGTGTGTGCTAAAGTTCAACTGCGCAGTTGACGTGACTTTAGCACACGCTAAGATGGGCCCATCTTAGCGGTAGTTACGACTATTGCCAGCGCTGGATGGCGTGCCCTACTAGAAGCCTGTTCTATCGCGATCCTCTCCGTCTATATACCGCCATCGTGCACCCCGGGGTGCATATAACGTTGGTCAAGGTGTAGCGGAGGGGAGAATGGGCTTTCTAGAAGTGTCTATTGTTTAGAATTAAGCTTAATTTAGGGTGCGTCACGCGCCTCCTCGAGGAGGCGCGTAAGTGTACTAGTGCACTTG
Dasyurus_albopunctatus		AGGTTTCCGGCCTACTGTTAATTTATTAGACACTNCGTGACCCTGCTAGTAGGGTGGTGGCACTAGCGCCACCCACCCGGGCAGTGTTGAGTAAACGTTTGCTAATCTAATAAGGGTTGGTTCGTGGCACCGCTACGAAACCCATTAACAGAGGCGTGTGTGCTAAAGTTCAACTGCGCAGTTGACGTGACTTTAGCACACGCTAAGATGGGCCCATCTTAGCGGTAATTACAATTACTGCCAGCGCTGGATGGCGTNNNNTACTAGAAGCCTGTTNCATCGCGATCCCCTTCGTCTATATACCGCCATCGTGCACCTCGGGGTGCATATAACGTTGGTCAAGGTGTAACGAGGGGGAGAATGGGCTTTCTAGAATTGTCCACTGTTTAGAATTAAGCTTAATTTAGGGTGCGTCACGCGCCTCCTCGAGGAGGCGCGTAAGTGTACTAGTGCACTTG
Dasyurus_geoffroii		AGGTTTCCGGCCTACTGTTAATTTATTAGACACTGCGTGGCCCTGCTAGTAGGGCGGTGGCACTAGCGCCACCCACCCGGGCAGTGTTGAGTAAACGTTTGCTAATCTAATAAGGGTTGGTTCGTGGCACCGCTACGAAACCCATTAACAGAGGCGTGTGTGCTAAAGTTCAACTGCGCAGTTGACGTGACTTTAGCACACGCTAAGATGGGCCCATCTTAGCGGTAATTACAATTACTGCCAGCGCTGGATGGCGTGCCCTACTAGAAGCCTGTTCTATCGCGATCCCCTTCGTCTATATACCGCCATCGTGCACCCCGGGGTGCATATAACGTTGGTCAAGGTGTAGCGAAGGGGAGAATGGGCTTTCTAGAATTGCCTACTGTTTAGAATTAAGCTTAATTTAGGGTGCGTCACGCGCCTCCTCGAGGAGGCGCGTAAGTGTACTAGTGCACTTG
Dasyurus_maculatus		AGGTTTCCGGCCTACTGTTAATTTATTAGACACTGCGTGGCCCTACTAGTAGGGCGGTGGCACTAGCGCCACCCACCCGGGCAGTGTTGAGTAAACGTTTGCTAATCTAATAAGGGTTGGTTCGTGGCACCGCTACGAAACCCATTAACAGAGGCGTGTGTGCTAAAGTTTAACTGCGCAGTTGACGTGACTTTAGCACACGCTAAGATGGGCCCATCTTAGCGGTAATTACAATTACTGCCAGCGCTGGATGGCGTGCCCTACTAGAAGCCTGTTCTATCGCGATCCTCTTCGTCTATATACCGCCATCGTGCACCCCGGGGTGCATATAACGTTGGTCAAGGTGTAGCGAAGAGGAGAATGGGCTTTCTAGAATTGTCTACTGTTTAGAATTAAGCTTAATTTAGGGTGCGTCACGCGCCTCCTCGAGGAGGCGCGTAAGTGTACTAGTGCACTTG
Dasyurus_spartacus		AGGTTTCCGGCCTACTGTTAATTTATTAGACACTGCGTGGCCCTGCTAGTAGGGCGGTGGCACTAGCGCCACCCACCCGGGCAGTGTTGAGTAAACGTTTGCTAATCTAATAAGGGTTGGTTCGTGGCACCGCTACGAAACCCATTAACAGAGGCGTGTGTGCTAAAGTTCAACTGCGCAGTTGACGTGACTTTAGCACACGCTAAGATGGGCCCATCTTAGCGGTAATTACAATTACTGCCAGCGCTGGATGGCGTGCCCTACTAGAAGCCTGTTCTATCGCGATCCCCTTCGTCTATATACCGCCATCGTGCACCCCGGGGTGCATATAACGTTGGTCAAGGTGTAGCGAAGGGGAGAATGGGCTTTCTAGAATTGCCTACTGTTTAGAATTAAGCTTAATTTAGGGTGCGTCACGCGCCTCCTCGAGGAGGCGCGTAAGTGTACTAGTGCACTTG
Dasyurus_viverrinus		AGGTTTCCGGCCTACTGTTAATTTATTAGACACTGCGTGGCCCTGCTAGTAGGGCGGTGGCACTAGCGCCACCCACCCGGGCAGTGTTGAGTAAACGTTTGCTAATCTAATAAGGGTTGGTTCGTGGCACCGCTACGAAACCCATTAACAGAGGCGTGTGTGCTAAGGTTCAACTGCGCAGTTGACGTGACTTTAGCACACGCTAAGATGGGCCCATCTTAGCGGTAATTACAATTACTGCCAGCGCTGGATGGCGTGCCCTACTAGAAGCCTGTTCTATCGCGATCCCCTTCGTCTATATACCGCCATCGTGCACCCCGGGGTGCATATAACGTTGGTCAAGGTGTAGCGAAGGGGAGAATGGGCTTTCTAGAATTGTCTACTGTTTAGAATTAAGCTTAATTTAGGGTGCGTCACGCGCCTCCTCGAGGAGGCGCGTAAGTGTACTAGTGCACTTG
Myoictis_leucura		AGGTTTCCGGCCTACTGTTAATTTATTAGACACTGCGTGGCCCTACTAGTAGGGCGGTGGCACTAGTGCCACCCACCCGGGCAGTGTTGAGTAAACGTTTGCTAATCTAATAAGGGTTGGTTCGTGGCACCGCTACGAAACCCATTAACAGAGGCGTGTGTGCTAAAGTTCGACTGCGCAGTTGACGTGACTTTAGCACACGCTAAGATGGGCCCATCTTAGCGGTAGTTACAACTACTGCCAGCGCTGGATGGCGTGCCCTACTAGAAGCCTGTTCTATCGCGATCCCCTTCGTCTATATACCGCCATCGTGCACCCCGGGGTGCATATAACGTTGGTCAAGGTGTAGCGAAGGGGAGAATGGGCTTTCTAGAATTGCCTATTGTTTAGAATTAAGCTTAATTTAGGGTGCGTCACGCGCCTCCTCGAGGGGGCGCGTAAGTGTACTGGTGCACTTG
Myoictis_melas			AGGTTTCCGGCCTACTGTTAATTTATTAGACACTGCGTGGCCCTGCTAGTAGGGCGGTGGCACTAGTGTCACCCACCCGGGCAGTGTTGAGTAAACGTTTGCTAATCTAATAAGGGTTGGTTCGTGGCACCGCTACGAAACCCATTAACAGAGGCGTGTGTGCTAAAGTTCAACTGCGCAGTTGACGTGACTTTAGCACACGCTAAGATGGGCCCATCTTAGCGGTAGTTACAACTACTGCCAGCGCTGGATGGCGTGCCCTACTAGAAGCCTGTTCTATCGCGATCCCCTTCGTCTATATACCGCCATCGTGCACCCCGGGGTGCATATAACGTTGGTCAAGGTGTAGCGAAGGGGAGAATGGGCTTTCTAGAATTGCCTATTGTTTAGAATTAAGCTTAATTTAGGGTGCGTCACGCGCCTCCTCGAGGAGGCGCGTAAGTGTACTAGTGCACTTG
Myoictis_wallacei		AGGTTTCCGGCCTACTGTTAATTTATTAGACACTGCGTGGCCCTACTAGTAGGGCGGTGGCACTAGTGCCACCCACCCGGGCAGTGTTGAGTAAACGTTTGCTAATCTAATAAGGGTTGGTTCGTGGCACCGCTACGAAACCCATTAACAGAGGCGTGTGTGCTAAAGTTCGACTGCGCAGTTGACGTGACTTTAGCACACGCTAAGATGGGCCCATCTTAGCGGTAGTTACAACTACTGCCAGCGCTGGATGGCGTGCCCTACTAGAAGCCTGTTCTATCGCGATCCCCTTCGTCTATATACCGCCATCGTGCACCCCGGGGTGCATATAACGTTGGTCAAGGTGTAGCGAAGGGGAGAATGGGCTTTCTAGAATTGCCTATTGTTTAGAATTAAGCTTAATTTAGGGTGCGTCACGCGCCTCCTCGAGGAGGCGCGTAAGTGTACTAGTGCACTTG
Pseudantechinus_bilarni		AGGTTTCCGGCCTACTGTTAATTTATTAGACACTGCGTGGCCCTACTAGTAGGGCGGTGGCACTAGTGCCACCCACCCGGGCAGTGTTGAGTAAACGTTTGCTAATCTAATAAGGGTTGGTTCGTGGCACCGCTACGAAACCCGTTAACAGAGGCGTGTGTGCTAAAGTTCAACTGCGCAGTTGACGTGACTTTAGCACACGCTAAGATGGGCCCATCTTAGCGGTAATTACAATTACTGCCAGCGCTGGATGGCGTGCCCTACTAGAAGCCTGTTCTATCGCGATCCCCTTCGTCTATATACCGCCATCGTGCACCCCGGGGTGCATATAACGTTGGTCAAGGTGTAGCGAAGGGGAGAATGGGCTTTCTAGAATTGTCTATTGTTTAGAATTAAGCTTAGTTTAGGGTGCGTCACGCGCCTCCTCGAGGAGGCGCGTAAGTGTACTAGTGCACTTG
Pseudantechinus_mimulus		AGGTTTCCGGCCTACTGTTAATTTATTAGACATTGCGTGGCCCTACTAGTAGGGCGGTGGCACTAGTGCCACCCACCCGGGCAGTGTTGAGTAAACGTTTGCTAATTTAATAAGGGTTGGTTCGTGGCACCGCTACGAAACCCATTAACAGAGGCGTGTGTGCTAGAGTTCAACTGCGCAGTTGACGTGACTTTAGCACACGCTAAGATGGGCCCATCTTAGCGGTAGTTACAACTACTGCCAGCGCTGGATGGCGTGCCCTACTAGAAGCCTGTTCTATCGCGATCCCCTTCGTCTATATACCGCCATCGTGCACCCCGGGGTGCATATAACGTTGGTCAAGGTGTAACGAAGGGGAGAATGGGCTTTCTAGAATTGTCTATTGTTTAGAATTAAGCTTAATTTAGGGTGCGTCACGCGCCTCCTCGAGGAGGCGCGTAAGTGTACTAGTGCACTTG
Pseudantechinus_ningbing	AGGTTTCCGGCCTACTGTTAATTTATTAGACACTGCGTGGCCCTACTAGTAGGGCGGTGGCACTAGTGCCACCCACCCGGGCAGTGTTGAGTAAACGTTTGCTAATTTAATAAGGGTTGGTTCGTGGCACCGCTACGAAACCCATTAACAGAGGCGTGTGTGCTAAAGTTCAACTGCGCAGTTGACGTGACTTTAGCACACGCTAAGATGGGCCCATCTTAGCGGTAGTTACAACTACTGCCAGCGCTGGATGGCGTGCCCTACTAGAAGCCTGTTCTATCGCGATCCTCTTCGTCTATATACCGCCATCGTGCACCCCGGGGTGCATATAACGTTGGTCAAGGTGTAGCGAAGGGGAGAATGGGCTTTCTAGAATTGTCTATTGTTTAGAATTAAGCTTAATTTGAAGCGCGTCACGCGCCTCCTCGAGGAGGCGCGTAAGTGTACTAGTGCACTTG
Pseudantechinus_roryi		AGGTTTCCGGCCTACTGTTAATTTATTAGACACTGCGTGGCCCTACTAGTAGGGCGGTGGCACTAGCGCCACCCACCCGGGCAGTGTTGAGTAAACGTTTGCTAATTTAATAAGGGTTGGTTCGTGGCACCGCTACGAAACCCATTAACAGAGGCGTGTGTGCTAAAGTTCAACTGCGCAGTTGACGTGACTTTAGCACACGCTAAGATGGGCCCATCTTAGCGGTAGTTACAACTACTGCCAGCGCTGGATGGCGTGCCCTACTAGAAGCCTGTTCTATCGCGATCCCCTTCGTCTATATACCGCCATCGTGCACCCCGGGGTGCATATAACGTTGGTCAAGGTGTAGCGAAGGGGAGAATGGGCTTTCTAGAATTGTCTATTGTTTAGAATTAAGCTTAATTTAGGGTGCGTCACGCGCCTCCTCGAGGAGGCGCGTAAGTGTACTAGTGCACTTG
Pseudantechinus_woolleyae	AGGTTTCCGGCCTACTGTTAATTTATTAGACACTGCGTGGCCCTACTAGTAGGGCGGTGGTACTAGTGCCACCCACCCGGGCAGTGTTGAGTAAACGTTTGCTAATCTGATAAGGGTTGGTTCGTGGCACCGCTACGAAACCCATTAACAGAGGCGTGTGTACTAAAGTTCAACTGCGCAGTTGACGTGACTTTAGTACACGCTAAGATGGGCCCATCTTAGCGGTAGTTACAACTACTGCCAGCGCTGGATGGCGTGCCCTACTAGAAGCCTGTTCTATCGCGATCCCCTTCGTCTATATACCGCCATCGTGCACCCCGGGGTGCATATAACGTTGGTCAAGGTGTAGCGAAGGGGAGGATGGGCTTTCTAGAATTGTCTATTGTTTAGAATTAAGCTTAATTTAGGGTGCGTCACGCGCCTCCTCGAGGAGGCGCGTAAGTGTACTAGTGCACTTG
Antechinus_agilis		AGGTTTCCGGCCTACTGTTAATTTATTAGACACTGCGTGGCCCTACTAGTAGGGCGGTGGCACTAGTGCCACCCACCCGGGCAGTGTTGAGTAAACGTTTGCTAATCTAATAAGGGTTGGTTCGTGGCACCGCTACGAAACCCGTTAACAGAGGCGTGTGTGCTAGAGTTCAACTGCGCAGTTGACGTGACTTTAGCACACGCTAAGACGGGCCCATCTTAGCGGTAGTTACGACTATTGCCAGCGCTGGATGGCGTGCCCTACTAGAAGCCTGTTCTATCGCGATCCTTTCCGTCTATATACCGCCATCGTGCACCCCGGGGTGCATATAACGTTGGTCAAGGTGTAGCGGAAAGGAGAATGGGCTTTCTAGAATTGTCTATTGTTTAGAATTAAGCTTAATTTGGGGTGCGTCACGCGCCTCCTCGAGGAGGCGCGTAAGTGTACTAGTGCACTTG
Antechinus_bellus		AGGTTTCCGGCCTACTGTTAATTTATTAGACACTGCGTGGCCCTACTAGTAGGGCGGTGGCACTAGTGCCACCCACCCGGGCAGTGTTGAATAAACGTTTGCTAATCTAATAAGGGTTGGTTCGTGGCACCGCTACGAAACCCGTTAACAGAGGCGTGTGTGCTAAAGTTCAATTGCGCAGTTGACGTGACTTTAGCACACGCTAAGATGGGCCCATCTTAGCGGTAGTTACGACTATTGCCAGCGCTGGATGGCGTGCCCTACTAGAAGCCTGTCCTATCGCGATCCTTTCCGTCTATATACCGCCATCGTGCACCCCGGGGTGCATATAACGTTGGTCAAGGTGTAGCGGAAAGGAGAATGGGCTTTCTAGAATTGTCTATTGTTTAGAATTAAGCTTAATTTGGGGTGCGTCACGCGCCTCCTCGAGGAGGCGCGTAAGTGTACTAGTGCACTTG
Antechinus_godmani		AGGTTTCCGGCCTACTGTTAATTTATTAGACACTGCGTGGCCCTACTAGTAGGGCGGTGGCACTAGTGCCACCCACCCGGGCAGTGTTGAGTAAACGTTTGCTAATCTAGTAAGGGTTGGTTCGTGGCACCGCTACGAAACCCGTTAACAGAGGCGTGTGTGCTAAAGTTCAACTGCGCAGTTGACGTGACTTTAGCACACGCTAAGATGGGCCCATCTTAGCGGTAGTTACGACTATTGCCAGCGCTGGATGGCGTGCCCTACTAGAAGCCTGTTCTATCGCGATCCTCTCCGTCTATATACCGCCATCGTGCACCCCGGGGTGCATATAACGTTGGTCAAGGTGTAGCGGAAAGGAGAATGGGCTTTCTAGAATTGTCTATTGTTTAGAATTAAGCTTAATTTGGGGTGCGTCACGCGCCTCCTCGAGGAGGCGCGTAAGTGTACTAGTGCACTTG
Antechinus_leo			AGGTTTCCGGCCTACTGTTAATTTATTAGACACTGCGTGGCCCTACTAGTAGGGCGGTGGCACTAGTGCCACCCACCCGGGCAGTGTTGAGTAAACGTTTGCTAATCTAATAAGGGTTGGTTCGTGGCACCGCTACGAAACCCGTTAACAGAGGCGTGTGTGCTAAAGTTCAACTGCGCAGTTGACGTGACTTTAGCACACGCTAAGATGGGCCCATCTTAGCGGTAGTTACGACTATTGCCAGCGCTGGATGGCGTGCCCTACTAGAAGCCTGTTCTATCGCGATCCTTTCCGTCTATATACCGCCATCGTGCACCCCGGGGTGCATATAACGTTGGTCAAGGTGTAGCGGAAAGGAGAATGGGCTTTCTAGAATTGTCTATTGTTTAGAATTAAGCTTAATTTGGGGTGCGTCACGCGCCTCCTCGAGGAGGCGCGTAAGTGTACTAGTGCACTTG
Antechinus_minimus		AGGTTTCCGGCCTACTGTTAATTTATTAGACACTGCGTGGCCCTACCAGAAGGGCGGTGGCACTAGTGCCACCCACCCGGGCAGTGTTGAGTAAACGTTTGCTAATCTAATAAGGGTTGGTTCGTGGCACCGCTACGAAACCCGTTAACAGAGGCGTGTGTGCTAGAGTTCAATTGCGCAGTTGACGTGACTTTAGCACACGCTAAGATGGGCCCATCTTAGCGGTAGTTACGACTATTGCCAGCGCTGGATGGCGTGCCCTACTAGAAGCCTGTTCTATCGCGATCCTCTCCGTCTATATACCGCCATCGTGCACCCCGGGGTGCATATAACGTTGGTCAAGGTGTAGCGGAAAGGAGAATGGGCTTTCTAGAATTGTCTATTGTTTAGAATTAAGCTTAATTTGGGGTGCGTCACGCGCCTCCTCGAGGAGGCGCGTAAGTGTACTAGTGCACTTG
Antechinus_stuartii		AGGTTTCCGGCCTACTGTTAATTTATTAGACACTGCGTGGCCCTACTAGTAGGGCGGTGGCACTAGTGCCACCCACCCGGGCAGTGTTGAGTAAACGTTTGCTAATCTAATAAGGGTTGGTTCGTGGCACCGCTACGAAACCCGTTAACAGAGGCGTGTGTGCTAAAGTTCAACTGCGCAGTTGACGTGACTTTAGCACACGCTAAGATGGGCCCATCTTAGCGGTAGTTACAACTATTGCCAGCGCTGGATGGCGTGCCCTACTAGAAGCCTGTTCTATCGCGATCCTTTCCGTCTATATACCGCCATCGTGCACCCCGGGGTGCATATAACGTTGGTCAAGGTGTAGCGGAAAGGAGAATGGGCTTTCTAGAATTGTCTATTGTTTAGAATTAGGCTTAATTTGGGGTGCGTCACGCGCCTCCTCGAGGAGGCGCGTAAGTGTACTAGTGCACTTG
Antechinus_swainsonii		AGGTTTCCGGCCTACTGTTAATTTATTAGACACTGCGTGGCCCTACTAGCAGGGCGGTGGCACTAGTGCCACCCACCCGGGCAGTGTTGAGTAAACGTTTGCTAATCTAATAAGGGTTGGTTCGTGGCACCGCTACGAAACCCGTTAACAGAGGCGTGTGTGCTAGAGTTCAACTGCGCAGTTGACGTGACTCTGGCACACGCTAAGATGGGCCCATCTTAGCGGTAGTTACGACTATTGCCAGCGCTGGATGGCGTGCCCTACTAGAAGCCTGTTCTATCGCGATCCTTTCCGTCTATATACCGCCATCGTGCACCCCGGGGTGCATATAACGTTGGTCAAGGTGTAGCGGAAAGGAGAATGGGCTTTCTAGAATTGTCTATTGTTTAGAATTAAGCTTAATTTGGGGTGCGTCACGCGCCTCCTCGAGGAGGCGCGTAAGTGTACTAGTGCACTTG
Phascogale_calura		AGGTTTCCGGCCTACTGTTAATTTATTAGACACTGCGTGGCCCTGCTAGTAGGGCGGTGGCACTAGTGCCACCCACCCGGGCAGTGTTGAGTAAACGTTTGCTAATCTAATAAGGGTTGGTTCGTGGCACCGCTACGAAACCCATTAACAGAGGCGTGTGTGCTAAAGTTTAACTGCGCGGTTAACGTGACTTTAGCACACGCTAAGATGGGCCCATCTTAGCGGTAGTTACAACTATTGCCAGCGCTGGATGGCGTGCCCTACTAGAAGCCTGTTCTATCGCGATCCTTTCCGTCTATATACCGCCATCGTGCACCCCGGGGTGCATATAACGTTGGTCAAGGTGTAGCGGAAAGGAGAATGGGCTTTCTAGAATTGCCTATTGTTTAGAATTAAGCTTAATTTGGGGTGCGTCACGCGCCTCCTCGAGGAGGCGCGTAAGTGTACTAGTGCACTTG
Ningaui_timealeyi		AGGTTTCCAGCCTACTGTTAATTTATTAGACACTGCGTGGCCCTACTAGTGGGGCGGTGGCGCTAGCGCCACCCACCCGGGCAGTGTTGAGTAAACGTTTGCTAATCTAATAAGGGTTGGTTCGTGGCACCGCTACGAAACCCATTAACAGAGGCGTGTGTGCTAAGGTTCAACTGCGCAGTTGACGTGACCTTAGCACACGCTAAGATGGGCCCATCTTAGCGGTAATTACAATTACTGCCAGCGCTGGATGGCGTGCCCTACTAGAAGCCTGTTCTATCGCGATCCCCTTCGTCTATATACCGCCATCGTGCACCCCGGGGTGCATATAACGTTGGTCAAGGTGTAGCGAAGGGGAGAATGGGCTTTCTAGAAATGTCTATTGTTTAGAATTAAGCTTAATTTAGGGTGCGCCACGCGCCTCCTCGAGGAGGCGCGTAAGTGTACTAGTGCACTTG
Ningaui_yvonnae			AGGTTTCCAGCCTACTGTTAATTTATTAGACACTGCGTGGCCCTACTAGCGGGGCGGTGGCACTAGTGCCACCCACCCGGGCAGTATTGAGTAAACGTTTGCTAATCTAATAAGGGTTGGTTCGTGGCACCGCTACGAAACCCGTTAACAGAGGCGTGTGTGCTAAGGTTCAACTGCGCAGTTGACGTGACTTTAGCACACGCTAAGATGGGCCCATCTTAGCGGTAGTTACAACTACTGCCAGCGCTGGATGGCGTGCCCTACTAGAAGCCTGTTCTATCGCGATCCCCTTCGTCTATATACCGCCATCGTGCACCCCGGGGTGCATATAACGTTGGTCAAGGTGTAGCGGAGGGGAGAATGGGCTTTCTAGAAATGTCTATTGTTTAGAATTAAGCTTAATTTAGGGTGCGCCACGCGCCTCCTCGAGGAGGCGCGTAAGTGTACCGGTGCACTTG
Sminthopsis_aitkeni		AGGTTTCCAGCCTACTGTTAATTTATTAGACACTGCGTGGCCCTACTAGCGGGGCGGTGGCACTAGTGCCACCCACCCGGGCAGTGTTGAGTAAACGTTTGCTAATCTAATAAGGGTTGGTTCGTGGCACCGCTACGAAACCCATTAACAGAGGCGTGTGTGCTAAGGTTCAACTGCGCAGTTGACGTGGCCTTAGCACACGCTAAGATGGGCCCATCTTAGCGGTAATTACAATTACTGCCAGTGCTGGATGGCGTGCCCTACTAGAAGCCTGTTCTATCGCGATCCTCTCCGCCTATATACCGCCATCGTGCACCCCGGGGTGCATATAACGTTGGTCAAGGTGTAGCGGAGGGGAGAATGGGCTTTCTAGAAATGTCTATTGTTTAGAATTGAGCTTAATTTAGGGTGTGCCACGCGCCTCCTCGAGGAGGCGCGTAAGTGTACTGGTGCACTTG
Sminthopsis_archeri		AGGTTTCCAGCCTACTGTTAATTTATTAGACACTGCGTGGCCCCACTAGCTGGGTGGTGGCACTAGTGCCACCCACCCGGGCAGTGTTGAGTGAACGTTTGCTAATTTAATAAGGGTTGGTTCGTGGCACCGCTACGAAACCCATTAACAGAGGCGTGTGTGCTAAGGTTCAACTGCGCAGTTGACGTGACTTTAGCACACGCTAAGATGGGCCCATCTTAGCGGTAATTACAATTACTGCCAGCGCTGGATGGCGTGCCCTACTAGAAGCCTGTTCTATCGCGATCCCCTCCGTCTATATACCGCCATCGTGCACCCCGGGGTGCATATAACGTTGGTCAAGGTGTAGCGGAGGGGAGAATGGGCTTTCTAGAAGTGTCTATTGTTTAGAATTAAGCTTAATTTAGGGTGCGCCACGCGTCTCCTCGAGGAGGCGCGTAAGTGTACTGGTGCGCTCG
Sminthopsis_bindi		AGGTTTCCAGCCTACTATTAATTTATTAAACACTGCGTGGCCCTCCTAGCGGGGCGGCGGCACTAGTGCCACCCACCCGGGCAGTGTTGAGTAAACGTTTGCTAATTTAGTAAGGGTTGGTTCGTGGCACCGCTACGAAACCCGTTAACAGAGGCGTGTGTGCTAAGGTTCAACTGCGCAGTTGACGTGACTTTAGCACACGCTAAGATGGGCCCATCTTAGCGGTAATTACAATTACTGCCAGCGCTGGATGGCGTGCCCTACTAGAAGCCTGTTCTATCGCGATCCCCTCCGTCTATATACCGCCATCGTGCACCCCGGGGTGCATATAACGTTGGTCAAGGTGTAGCGGAGGGGAGAATGGGCTTTCTAGAAATGTCTATTGTTTAGAATTAAGCTTAATTTAGGGTGCGCCACGCGCCTCCTCGAGGAGGCGCGTAAGTGTACTAGTGCACTTG
Sminthopsis_butleri		AGGTTTCCAGCCTACTGTTAATTTATTAGACACTGCGTGGCCCCACTAGCYGGGTGGTGGCACTAGTGCCACCCACCCGGGCAGTGTTGAGTGAACGTTCGCTAATTTAATAAGGGTTGGTTCGTGGCACCGCTACGAAACCCATTAACAGAGGCGTGTGTGCTAAGGTTCAACTGCGCAGTTGACGTGACTTTAGCACACGCTAAGATGGGCCCATCTTAGCGGTAATTACAATAACTGCCAGCGCTGGATGGCGTGCCCTACTAGAAGCCTGTTCTATCGCGATCCTCTCCGTCTATATACCGCCATCGTGCACCCCGGGGTGCATATAACGTTGGTCAAGGTGTAGCGGAAAGGAGAATGGGCTTTCTAGAATTGTCTATTGTTTAGAATTAAGCTTAATTTAGGGTGCGCCACGCGCCTCCTCGAGGAGGCGCGTAAGTGTACTGGTGCACTTG
Sminthopsis_dolichura		AGGTTTCCGGCCTACTGTTAATTTATTAGACACTGCGTGGCCCCACTAGCCGGGTGGTGGCACTAGTGCCACCCACCCGGGCAGTGTTGAGTGAACGTTTGCTAATCTAATAAGGGTTGGTTCGTGGCACCGCTACGAAACCCATTAACAGAGGCGTGTGTGCTAAGGTTCAACTGCGCAGTTGACGTGACTTTAGCACACGCTAAGATGGGCCCATCTTAGCGGTAATTACAATTACTGCCAGCGCTGGATGGCGTGCCCTACTAGAAGCCTGTTCTATCGCGATCCCCTTCGTCTATATACCGCCATCGTGCACCCCGGGGTGCATATAACGTTGGTCAAGGTGTAGCGGAGGGGAGAATGGGCTTTCTAGAAATGTCTATTGTTTAGAATTAAGCTTGATTTAGGGTGCGCCACGCGCCTCCTCGAGGAGGCGCGTAAGTGTACTGGTGCACTTG
Sminthopsis_douglasi		AGGTTTCCAGCCTACTGTTAATTTATTAAACACTGCGTGGCCCTCCTAGCGGGGCGGCGGCACTAGTGCCACCCACCCGGGCAGTGTTGAGTAAACGTTTGCTAATTTAGTAAGGGTTGGTTCGTGGCACCGCTACGAAACCCATTAACAGAGGCGTGTGTGCTAAGGTTCAACTGCGCAGTTGACGTGACTTTAGCACACGCTAAGATGGGCCCATCTTAGCGGTAATTACAATTACTGCCAGCGCTGGATGGCGTGCCCTACTAGAAGCCTGTTCTATCGCGATCCCCTTCGTCTATATACCGCCATCGTGCACCCCGGGGTGCATATAACGTTGGTCAAGGTGTAGCGGAGGGGAGAATGGGCTTTCTAGAAATGTCTATTGTTTAGAATTAAGCTTAATTTAGGGTGCGCCACGCGCCTCCTCGAGGAGGCGCGTAAGTGTACTGGTGCACTTG
Sminthopsis_gilberti		AGGTTTCCAGCCTACTGTTAATTTATTAGACACTGCGTGACCCCACTAGCCGGGTGGTGGCACTAGTGCCACCCACCCGGGCAGTGTTGAGTGAACGTTTGCTAATTTAATAAGGGCTGGTTCGTGGCACCGCTACGAAGCCCATTAACAGAGGCGTGTGTGCTAAGGTTCAACTGCGCAGTTGACGTGACTTTAGCACACGCTAAGATGGGCCCATCTTAGCGGTAATTACAATTACTGCCAGTGCTGGATGGCGTGCCCTACTAGAAGCCTGTTCTATCGCGATCCCCTTCGTCTATATACCGCCATCGTGCACCCCGGGGTGCATATAACGTTGGTCAAGGTGTAGCGGAGGGGAGAATGGGCTTTCTAGAAGTGTCTATTGTTTAGAATTAAGCTTAATTTAGGGTGTGCCACGCGCCTCCTCGAGGAGGCGCGTAAGTGTACTGGTGCACTTG
Sminthopsis_granulipes		AGGTTTCCGGCCTACTGTTAATTTATTAGACACTGCGTGGCCCTCCTAGTGGGGCGGTGGCACTAGTGCCACCCACCCGGGCAGTGTTGAGTAAACGTTTGCTAATCTAATAAGGGTTGGTTCGTGGCACCGCTACGAAACCCATTAACAGAGGCGTGTGTGCTAAGGTTCAACTACGCAGTTGACGTGACTTTAGCACACGCTAAGATGGGCCCATCTTAGCGGTAATTACAATTACTGCCAGTGCTGGATGGCGTGCCCTACTAGAAGCCTGTTCTATCGCGATCCCCTTCGTCTATATACCGCCATCGTGCACCCCGGGGTGCATATAACGTTGGTCAAGGTGTAACGGAGGGGAGAATGGGCTTTCTAGAATTATCTATTGTTTAGAATTAAGCTTAATTTAGGGTGCGCCACGCGCCTCCTCGAGGAGGCGCGTAAGTGTACTGGTGCACTTG
Sminthopsis_griseoventer	AGGTTTCCAGCCTACTGTTAATTTATTAGACACTGCGTGGCCCTACTAGCGGGGCGGTGGCACTAGTGCCACCCACCCGGGCAGTGTTGAGTAAACGTTTGCTAATCTAATAAGGGTTGGTTCGTGGCACCGCTACGAAACCCATTAACAGAGGCGTGTGTGCTAAGGTTCAACTGCGCAGTTGACGTGACCTTAGCACACGCTAAGATGGGCCCATCTTAGCGGTAATTACAATTACTGCCAGCGCTGGATGGCGTGCCCTACTAGAAGCCTGTTCTATCGCGATCCTCTCCGCCTATATACCGCCATCGTGCACCCCGGGGTGCATATAACGTTGGTCAAGGTGTAGCGGAGGGGAGAATGGGCTTTCTAGAAATGTCTATTGTTTAGAATTGAGCTCAATTTAGGGTGTGCCACGCGCCTCCTCGAGGAGGCGCGTAAGTGTACTGGTGCACTTG
Sminthopsis_hirtipes		AGGTTTCCGGCCTACTGTTAATTTATTAGACACTGCGTGGCCCTACTAGTGGGGCGGTGGCACTCGTGCCACCCACCCGGGCAGTGTTGAGTGAACGTTTGCTAATCTAATACGGGTTGGTTCGTGGCACCGCTACGAAACCCATTAACAGAGGCGTGTGTGCTAAAGTTTAACTGCGCAGTTAACGTGACTTTAGCACACGCTAAGATGGGCCCATCTTAGCGGTAATTACAATTACTGCCAGCGCTGGATGGCGTGCCCTACTAGAAGCCTGTTCTATCGCGATCCTCTTCGTCTATATACCGCCATCGTGCACCCCGGGGTGCATATAACGTTGGTCAAGGTGTAGCGGAGAGGAGAATGGGCTTTCTAGAAACGTCTATTGTTTAGAATTAAGCTTAATTTAGGGTGCGTCACGCGCCTCCTCGAGGAGGCGCGTAAGTGTACTGGTGCACTTG
Sminthopsis_leucopus		AGGTTTCCGGCCTACTGTTAATTTATTAGACACTGCGTGACCCTCCTAGCTGGGTGGCGGCACTAGTGCCGCCCACCCGGGCAGTGTCGAGTGAACGTTTGCTAATCTAATAAGGGTTGGTTCGTGGCACCGCTACGAAACCCATTAACAGAGGCGTGTGTGCTAAGGTTCAACTGCGCAGTTGACGTGACTTTAGCACACGCTAAGATGGGCCCATCTTAGCGGTAATTACAATTACTGCCAGTGCTGGATGGCGTGCCCTACTAGAAGCCTGTTCTATCGCGATCCCCTTCGTCTATATACCGCCATCGTGCACCCCGGGGTGCATATAACGTTGGTCAAGGTGTAGCGGAGGGGAGAATGGGCTTTCTAGAAATGTCTATTGTTTAGAATTAAGCTTAATTTAGGGTGCGCCACGCGCCTCCTCGAGGAGGCGCGTAAGTGTACTGGTGCACTTG
Sminthopsis_longicaudata	AGGTTTCCAGCCTACTGTTAATTTATTAGACACTGCGTGGCCCTCCTAGCAGGGCGGTGGCACTAGTGCCACCCACCCGGGCAGTGTTGAGTAAACGTTTGCTAATCTAATAAGGGTTGGTTCGTGGCACCGCTACGAAACCCATTAACAGAGGCGTGTGTGCTAGGGTTCAACTGCGCAGTTGACGTGACTTTAGCACACGCTAAGATGGGCCCATCTTAGCGGTAATTACAATTACTGCCAGTGCTGGATGGCGTGCCCTACTAGAAGCCTGTTCTATCGCGATCCCCTCCGTCTATATACCGCCATCGTGCACCCCGGGGTGCATATAACGTTGGTCAAGGTGTAACGGAGGGGAGAATGGGCTTTCTAGAAATGTCTATTGTTTAGAATTAAGCTTAATTTAGGGTGCGCCACGCGCCTCCTCGAGGAGGCGCGTAAGTGTACCGGTGCACTTG
Sminthopsis_murina		AGGTTTCCAGCCTACTGTTAATTTATTAGACACTGCGTGACCCCACTAGCCGGGTGGTGGCACTAGTGCCACCCACCCGGGCAGTGTTGAGTGAACGTTTGCTAATCTAATAAGGGTTGGTTCGTGGCACCGCTATGAAACCCATTAACAGAGGCGTGTGTGCTAAGGTTCAACTGCGCAGTTGACGTGACTTTAGCACACGCTAAGATGGGCCCATCTTAGCGGTAATTACAATTACTGCCAGCGCTGGATGGCGTGCCCTACTAGAAGCCTGTTCTATCGCGATCCCCTTCGTCTATATACCGCCATCGTGCACCCCGGGGTGCATATAACGTTGGTCAAGGTGTAGCGGAGGGGAGAATGGGCTTTCTAGAAATGTCTATTGTTTAGAATTAAGCTTAATTTAGGGTGCGCCACGCGCCTCCTCGAGGAGGCGCGTAAGTGTACTGGTGCACTTG
Sminthopsis_macroura		AGGTTTCCAGCCTACTGTTAATTTATTAGACACTGCGTGGCCCTCCTAGCGGGGCGGCGGCACTAGTGCCACCCACCCGGGCAGTGTTGAGTAAACGTTTGCTAATTTAATAAGGGTTGGTTCGTGGCACCGCTACGAAACCCATTAACAGAGGCGTGTGTGCTAAGGTTCAACTGCGCAGTTGACGTGACTTTAGCACACGCTAAGATGGGCCCATCTTAGCGGTAATTACAATTACTGCCAGCGCTGGATGGCGTGCCCTACTAGAAGCCTGTTCTATCGCGATCCCCTCCGTCTATATACCGCCATCGTGCACCCCGGGGTGCATATAACGTTGGTCAAGGTGTAGCGGAGGGGAGAATGGGCTTTCTAGAAATGTCTATTGTTTAGAATTAAGCTTAATTTAGGGTGCGCCACGCGCCTCCTCGAGGAGGCGCGTAAGTGTACCGGTGCACTTG
Sminthopsis_psammophila		AGGTTTCCGGCCTACTGTTAATTTATTAGACACTGCGTGGCCCTACTAGTAGGGTGGTGGCACTTGTGCCACCCACCCGGGCAGTGTTGAGTAAACGTTTGCTAATCTAATAAGGGTTGGTTCGTGGCACCGCTACGAAACCCATTAACAGAGGCGTGTGTGCTAAGGTTCAACTGCGCAGTTGACGTGACTTTAGCACACGCTAAGATGGGCCCATCTTAGCGGTAATTACAATTACTGCCAGCGCTGGATGGCGTGCCCTACTAGAAGCCTGTTCTATCGCGATCCCCTCCGTCTATATACCGCCATCGTGCACCCCGGGGTGCATATAACGTTGGTCAAGGTGTAGCGGAGGGGAGAATGGGCTTTCTAGAAGTGTCTATTGTTTAGAATTAAGCTTAATTTAGGGTGCGCCACGCGCCTCCTCGAGGAGGCGCGTAAGTGTACTGGTGCACTTG
Sminthopsis_ooldea		AGGTTTCCGGCCTACTGTTAATTTATTAGACACTGCGTGGCCCTACTAGCGGGGTGGTGGCACTAGTGCCACCCACCCGGGCAGTGTTGAGTAAACGTTTGCTAATCTAATAAGGGTTGGTTCGTGGCACCGCTACGAAACCCATTAACAGAGGCGTGTGTGCTAAGGTTCAACTGCGCAGTTGACGTGACTTTAGCACACGCTAAGATGGGCCCATCTTGGCGGTAATTACAATTACTGCCAGTGCTGGATGGCGTGCCCTACTAGAAGCCTGTTCTATCGCGATCCCCTCCGTCTATATACCGCCATCGTGCACCCCGGGGTGCATATAACGTTGGTCAAGGTGTAACGGAGGGGAGAATGGGCTTTCTAGAAATGTCTATTGTTTAGAATTAAGCTTAATTTAGGGTGCGCCACGCGCCTCCTCGAGGAGGCGCGTAAGTGTACTAGTGCACTTG
Sminthopsis_virginiae		AGGTTTCCAGCCTACTGTTAATTTATTAGACACTGCGTGGCCCTCCTAGCGGGGCGGCGGCACTAGTGCCACCCACCCGGGCAGTGTTGAGTGAACGTTTGCTAATCTAATGAGGGTTGGTTCGTGGCACCGCTACGAAACCCATTAACAGAGGCGTGTGTGCTAAGGTTCAACTGCGCAGTTGACGTGACTTTAGCACACGCTAGGATGGGCCCATCTTAGCGGTAATTACAATTACTGCCAGTGCTGGATGGCGTGCCCTACTAGAAGCCTGTTCTATCGCGATCCCCTCCGTCTATATACCGCCATCGTGCACCCCGGGGTGCATATAACGTTGGTCAAGGTGTAACGGAGGGGAGAATGGGCTTTCTAGAAGTATCTATTGTTTAGAATTAAGCTTAATTTAGGGTGCGCCACGCGCCTCCTCGAGGAGGCGCGTAAGTGTACTGGTGCACTTG
Sminthopsis_youngsoni		AGGTTTCCGGCCTACTGTTAATTTATTAGACACTGCGCGACCCTACTAGCGGGGTGGTGGCACTCGTGCCCCTCACCCGGGCAGTGTTGAGTTAACGTTTGCTAATCTAATAAGGGTTGGTTCGTGGCACCGCTACGAAACCCATTAACAGAGGCGTGTGTGCTAAAGTTCAACTGCGCAGTTGACGTGACTTTAGCACACGCTAAGATGGGCCCATCTTAGCGGTAATTACAATTACTGCCAGTGCTGGATGGCGTGCCCTACTAGAAGCCTGTTCTATCGCGATCCCCTTCGTCTATATACCGCCATCGTGCACCCCGGGGTGCATATAACGTTGGTCAAGGTGTAGCGGAGGGGAGAATGGGCTTTCTAGAAGTGTCTATTGTTTAGAATTAAGCTTAATTTAGGGTGCGCCACGCGCCTCCTCGAGGAGGCGCGTAAGTGTACTGGTGCACTTG
Sminthopsis_froggatti		AGGTTTCCAGCCTACTGTTAATATATTAGACACTGCGTGGCCCTCCTAGCGGGGCGGCGGCACTAGTGCCACCCACCCGGGCAGTGTTGAGTAAACGTTTGCTAATCTAATATGGGTTGGTTCGTGGCACCGCTACGAAACCCATTAACAGAGGCGTGTGTGCTAAGGTTCAACTGCGCAGTTGACGTGACTTTAGCACACGCTAAGATGGGCCCATCTTAGCGGTAATTACAATTACTGCCAGCGCTGGATGGCGTGCCCTACTAGAAGCCTGTTCTATCGCGATCCCCTCCGTCTGTATACCGCCATCGTGCACCCCGGGGTGCATATAACGTTGGTCAAGGTGTAGCGGAGGGGAGAATGGGCTTTCTAGAAATGTCTATTGTTTAGAATTAAGCTTAATTTAGGGTGCGCCACGCGCCTCCTCGAGGAGGCGCGTAAGTGTACCGGTGCACTTG
Sminthopsis_stalkeri		AGGTTTCCAGCCTTCTGTTAATTTATTAGACACTGCGTGGCCCTCCTAGCGGGGCGGCGGCACTAGTGCCACCCACCCGGGCAGTGTTGAGTAAACGTTTGCTAATTTAATAAGGGTTGGTTCATGGCACCGCTACGAAACCCATTAACAGAGGCGTGTGTGCTAAGGTTCAACTGCGCAGTTGACGTGACTTTAGCACACGCTAAGATGGGCCCATCTTAGCGGTAATTACAATTACTGCCAGCGCTGGATGGCGTGCCCTACTAGAAGCCTGTTCTATCGCGATCCCCTCCGTCTATATACCGCCATCGTGCACCCCGGGGTGCATATAACGTTGGTCAAGGTGTAGCGGAGGGGAGAATGGGCTTTCTAGAAATGTCTATTGTTTAGAATTAAGCTTAATTTAGGGTGCGCCACGCGCCTCCTCGAGGAGGCGCGTAAGTGTACCGGTGCACTTG
Planigale_ingrami		AGGTTTCCGGCCTACTGTTAATTTATTAGACACTGCGTGGCCCCACTAGTGGGGCGGTGGCACTAGTGCCACCCACCCGGGCAGTGTTGAGTAAACGTTTGCTAATTTAATAAGGGTTGGTTCGTGGCACCGCTACGAAACCCGTTAACAGAGGCGTGTGTGCTAAGGTTTAACTGCGCAGTTGACGTGACTTTAGCACACGCTAAGATGGGCCCATCTTAGCGGTAGTTACGACTATTGCCAGCGCTGGATGGCGTGCCCTACTAGAAGCCTGTTCTATCGCGATCCTTTCCGTCTATATACCGCCATCGTGCACCCCGGGGTGCATATAACGTTGGTCAAGGTGTAGCGGAAAGGAGAATGGGCTTTCTAGAAGTGTCTATTGTTTAGAATTAAGCTTAATTTAGGGTGCGTCACGCGCCTCCTCGAGGAGGCGCGTAAGTGTACTAGTGCACTTG
Planigale_maculata		AGGTTTCCAGCCTACTGTTAATTTATTAGACACTGCGTGGCCCCACTAGTAGGGCGGTGGCACTAGTGCCACCCACCCGGGCAGTGTTGAGTAAACGTTTGCTAATTTAATAAGGGTTGGTTCGTGGCACCGCTACGAAACCCATTAACAGAGGCGTGTGTGCTAAGGTTCAACTGCGCAGTTGACGTGACTTTAGCACACGCTAAGATGGGCCCATCTTAGCGGTAGTTACGACTATTGCCAGCGCTGGATGGCGTGCCCTACTAGAAGCCTGTTCTATCGCGATCCTTTCCGTCTATATACCGCCATCGTGCACCCCGGGGTGCATATAACGTTGGTCAAGGTGTAGCGGAAAGGAGAATGGGCTTTCTAGAAGTGTCTATTGTTTAGAATTAAGCTTAATTTAGGGTGCGTCACGCGCCTCCTCGAGGAGGCGCGTAAGTGTACTAGTGCACTTG
Planigale_novaeguineae		AGGTTTCCAGCCTTCTGTTAATTTATTAGACACTGCGTGGCCCCACTAGTGGGGCGGTGGCACTAGTGCCACCCACCCGGGCAGTGTTGAGTAAACGTTTGCTAATTTAATAAGGGTTGGTTCGTGGCACCGCTACGAAACCCATTAACAGAGGCGTGTGTGCTAAGGTTCAAYTGCGCAGTTGACGTGACTTTAGCACACGCTAAGATGGGCCCATCTTAGCGGTAGTTACGACTATTGCCAGCGCTGGATGGCGTGCCCTACTAGAAGCCTGTTCTATCGCGATCCTCTCCGTCTATATACCGCCATCGTGCACCCCGGGGTGCATATAACGTTGGTCAAGGTGTAGCGGAAAGGAGAATGGGCTTTCTAGAAGTGTCTATTGTTTAGAATTAAGCTTAATTTAGGGTGCGTCACGCGCCTCCTCGAGGAGGCGCGTAAGTGTACTAGTGCACTTG
Planigale_tenuirostris		AGGTTTCCGGCCTACTGTTAATTTATTAGACACTGCGTGGCCCCACTAGTGGGGTGGTGGCACTAGTGCCACCCACCCGGGCAGTGTTGAGTAAACGTTTGCTAATTTAATAAGGGTTGGTTCGTGGCACCGCTACGAAACCCATTAACAGAGGCGTGTGTGCTAAAGTTCAACTGCGCTGTTGACGTGACTTTAGCACACGCTAAGATGGGCCCATCTTAGCGGTAGTTACGACTATTGCCAGCGCTGGATGGCGTGCCCTACTAGAAGCCTGTTCTATCGCGATCCTCTCCGTCTATATACCGCCATCGTGCACCCCGGGGTGCATATAACGTTGGTCAAGGTGTAGCGGAAAGGAGAATGGGCTTTCTAGAAGTGTCTATTGTTTAGAATTAAGCTTAATTTAGGGTGCGTCACGCGCCTCCTCGAGGAGGCGCGTAAGTGTACTAGTGCACTTG
Planigale_sp1			AGGTTTCCGGCCTACTGTTAATTTATTAGACACTGCGTGGCCCCACTAGTGGGGTGGTGGCACTAGTGCCACCCACCCGGGCAGTGTTGAGTAAACGTTTGCTAATTTAATAAGGGTTGGTTCGTGGCACCGCTACGAAACCCATTAACAGAGGCGTGTGTGCTAAGGTTTAACTGCGCAGTTGACGTGACCTTAGCACACGCTAAGATGGGCCCATCTTAGCGGTAGTTACGACTATTGCCAGCGCTGGATGGCGTGCCCTACTAGAAGCCTGTTCTATCGCGATCCTCTCCGTCTATATACCGCCATCGTGCACCCCGGGGTGCATATAACGTTGGTCAAGGTGTAGCGGAAAGGAGAATGGGCTTTCTAGAAGTGTCTATTGTTTAGAATTAAGCTTAATTTAGGGTGCGTCACGCGCCTCCTCGAGGAGGCGCGTAAGTGTACTAGTGCACTTG


[APOB]
Caluromys_philander		AATGTCACGACTCCCGAGGTGACAGTCTTCTCCCTGTGGGAAAGAACAGGCTTGAAGAACTTCCTTCAGACCACGAAGCAATCCTTTGATCTGAGTGTCAACGCTCAGTATAAGAAGAACAGAGACAGGCATGCCATTCCATTCCCCCTTGGTACTTTTTACGATGCCCTCTGTCAAAACGTTGGTGCTTTCAAACAGCACTTTGAGAAAGGCAGAGACATGGCATTGCGTTTCCTAACAAAGTCATACAATGAAGCAAAAGTCCAATTCGATAAGTACCAAGTTGAACCGTCTCTCGACAAGCTCCCTAGGACTCTGAAGGTTCCAGGGTACTTCCTCCCA---------GGGCTCAACATCATAGTCTCTCCATTCACAGCAGAGATGCCAGCATTTGGCTACGTGATTCCCAAGGAAATCAGCACCCCTGGCTTCACAGTCCCCGGCATCGGCTTCTCCTTGCCATCTTATACCCTTGTCGTGCCATCCCTTGAGTTCCCTGTCCTTCATGTGCCCAGGAGCCTCTGGAAGCTCACCCTCCCTGATTTCGAGATTCTGAGGACGTCGGACCACCTTCTGATCCCAGCCATGGGCAACTTCACCTATGATTTCTCCTTTAAATCAAGTGTTATCACATTGAACACAAACATGGGGCTTTACAATCAGTCGGATGTCGTGGCTCATTTCAGGTCATCGTCTTCTTCAGTCATCAATGCTTTACAGTACAAGTTAGATGGGACG-------------------
Didelphis_marsupialis		???????????????????????????????????????????????????????????????????????????????????????????????????????????????????????????????????????????????????????????????????????????????????????????????????????????????????????????????????????????????????????????????????????????????????????????????????????????????????????????????????????????????????????????????????????????????????????????????????????????????????????????????????????????????????????????????????????????????????????????????????????????????????????????????????????????????????????????????????????????????????????????????????????????????????????????????????????????????????????????????????????????????????????????????????????????????????????????????????????????????????????????????????????????????????????????
Marmosa_murina			???????????????????????????????????????????????????????????????????????????????????????????????????????????????????????????????????????????????????????????????????????????????????????????????????????????????????????????????????????????????????????????????????????????????????????????????????????????????????????????????????????????????????????????????????????????????????????????????????????????????????????????????????????????????????????????????????????????????????????????????????????????????????????????????????????????????????????????????????????????????????????????????????????????????????????????????????????????????????????????????????????????????????????????????????????????????????????????????????????????????????????????????????????????????????????????
Dromiciops_gliroides		TCGCTCACAACTNCCCCCCTGAGAGACTTCTCCTTGTGGGAGAGGACGGGCTTGAAAGACTTCCTGAAGACCACCAAGCAATCCTTTGATCTGGATGTGAATGTTCAGTNCAAGAAGAACAAGGACAGGTACACCATCCCGTTCCCCCTCGGAGCTATTTATGACGCCCTTAGTCCAAACGTGGGAGCTGTCCATCAGCACTTTGAGAAAGGCAGGGACAAGGCATTCGATTTCCTCACCAAGTCATATGATGAGGCAAAGGTCAGGTTTGAAAAGTACAAAGTGGAAGCCTCTCTGGACAAGCTCCCGAGGACCATGAGCATTCCAGACTACTCTATCCCA---------ATGCTCAACATCTACGTCTCTCCGTTCAAAGCAGAGATGCCGGCATTTGGCTACTTGATGCCCAAGGAGATGAGCACCCCTGGCTTCACTGTCCCTGGCATTGGCTTCTCCTTGCCATCATACACCTTTGTCCTGCCATCCCTTGAATTTTCAGTCCTTCACGTGCCCAGGAGTCTCCAGAAGCTCACCCTCCCAGGCTTTGATATTCTTCGGCCATCAGACCACATCCCAATCCCAGCCATGGGCAACTTCACCTATGACTTTTCCTTCAAGTCAAGTGTCATCACACTGAACACCAATGTGGGCCTGTACAATCAGTCAGATATTGTGGCTCATTTCAGGGCATCCTCCTTCTCCGNCATTGATGCTTTA----------------------------------------
Perameles_nasuta		AAGATCACGACTCCCCCAATAAGAGACTTCTCCTTATGGGAAAGGACTGGCCTAAAGGACTTCCTAAAGACCACCAAGCAATCCTTTGACATGGGGGTCAATGCTCAATACAAAAAGAATAAAGACAGCTATACCATCCCATTCCCCTTGAGAGCTCTTTATGATATCCTAAGCCCAGACCTCAACACTCTTCACCAACACTTTGAGAAAGGCAGGGACAAGACATTCGATTTCCTGACCAAGTCATACAATGAGGCAAAGGTTGAGTTTGAAAAGTACAAAGTGGAAGCTTCCCTCGACAAGCTCCCTAGGACCTTGAGGATTCCAGGTTACTACATCCCA---------GGGCTCAATATCGAAGTCTCTCCATTCACAGCCGAGCTGCCGGCATTTGGCTATGTGATACCCAAGGAGATGAGCACCCCTGGTTTCACCATTCCCGGCATCGGCTTTTCTGTGCCATCTTATACCCTCGTCCTGCCATTCCTCCAATTTCCAGTCCTTCACGTGCCCAGGAGCCTACAAAAGCTCACCCTCCCAAGCATCGAGATTCTGCAGCCAGAAAACCACATCCTAATCCCAGCCATGGGCAATCTCACTTATGATTTTTCCTTCAAGTCAAGTGTTATCACACTGAACACCAATGCGGGGCTGTACAATCAGTCGGATATTGTAGCTCATTTCAAGTCATCCTCCTTCTCTGTTATTGATGCTTTACAGTATAAGTTAGATGGAACCACTAGTCTGACCAGGAAAA
Echymipera_kalubu		AAGATCACGACTCCCCCAATAAGAGACTTCTCCCTATGGGAAAGGACTGGCCTAAAGAACTTCCTAAAGACCACCAAGCAATCCTTTGACATGGGGGTCAATGCTCAGTACAAAAAGAATAAAGACAGCTATACCATCCCATTCCCCTTGGGAGCTATTTATGATATCCTAAACCCAAACCTCAACAGTCTTCATGGACACTTTGAGAAAGGCAGGGACAAGACATTCGATTTCCTAACCAAGTCATACAATGAAGCAAAGGTCGAGTTTGAAAAGTACAAAGTGGAAGCTTCCCTCAACAAGCTCCCTAGGACCTTGAGGATTCCAGGTTACTACATCCCA---------GGGCTCAATATCGAAGTCTCTCCATTCACAGCCGAGCTGCCGGCATTTGGCTACATGATACCCAAGGAGATGAGCACCCCTGGTTTCACCATTCCCGGCATTGGCTTTTCTGTGCCATCTTATACCCTTGTCCTGCCATTCCTCCAATTTCCAGTCCTTCACGTGCCCAGGAGCCTCCAAAAGCTCACCCTCCCAAGCATCAAGATTATGCGGCCAGGAAACCACATCCTAATCCCAGCCATGGGCAATCTCACTTATGATTTTTCCTTCAAGTCAAGTGTTATCACACTGAACACAAATGCGGGGCTGTACAATCAGTCAGATATTGTGGCTCATTTCAAGTCATCCTCCTTCTCCGTTATTGATGCTTTACAGTATAAGTTAGATGGAACAACTAGTCTGACCAGGAAAA
Thylacinus_cynocephalus		???????????????????????????????????????????????????????????????????????????????????????????????????????????????????????????????????????????????????????????????????????????????????????????????????????????????????????????????????????????????????????????????????????????????????????????????????????????????????????????????????????????????????????????????????????????????????????????????????????????????????????????????????????????????????????????????????????????????????????????????????????????????????????????????????????????????????????????????????????????????????????????????????????????????????????????????????????????????????????????????????????????????????????????????????????????????????????????????????????????????????????????????????????????????????????????
Myrmecobius_fasciatus		-----------------------------------------AAGGACCGGCTTGAAGGACTTCCTCAAGACCCCTAAGCAGTCCTTCGACTTGAGCGTCAGCGCCCGGTACAAGAAGAACAGAGCCAGTCACCTCGTGGCCTTGCCGCTGGGAGCTCTTTACGGCGCCCTGGGCTCCGAGGCCTCGGTTCTGCGGCAGCGCCTGGAGGACATCGGGGAGAAGGCGTTCCATTTCCTAACGGAGTCCTACCGCCAAGCCAAGGTCAGGCTGGACAAGCACGGCGTGAGCGCCTCCCCGGCCAAGCTCCCCAGGACCCTGGAGATCCCGGGCTACACCGTCCCC---------GTGCTCAACATCGGCGTGGACGGCTTCAGCGCCGAGCTGCCGGCCTTCGGCTTCGTGACCCCCAGGGAGGTGAGGAGCCCCGGCTTCACCGTCCCCGGGATCGGCTTCCCCGTGCCGTCGTACGCCTTCGTCCTGCCGTCCCTCGAGTTCCCGGTCCTCCACGTGCCCGAGAGCCTCCGAGCGCTCTCCCCGCCGAGGCTCACGCTCCCTCGGGCGGCGGACTCCATCGCGGTCCCGGCCATGGGCAACCTCACGTACGACTTCTCCTTCAAGTCGAGCGTCCTGACGCTGAGCACCAGCGCGGGGCTCTACAACCAGTCGGACATCGTGGCTCACTTCCTGGCGGCCTCCTCCTCCGTCATCGAGGCCTTA----------------------------------------
Dasykaluta_rosamondae		???????????????????????????????????????????????????????????????????????????????????????????????????????????????????????????????????????????????????????????????????????????????????????????????????????????????????????????????????????????????????????????????????????????????????????????????????????????????????????????????????????????????????????????????????????????????????????????????????????????????????????????????????????????????????????????????????????????????????????????????????????????????????????????????????????????????????????????????????????????????????????????????????????????????????????????????????????????????????????????????????????????????????????????????????????????????????????????????????????????????????????????????????????????????????????????
Dasycercus_cristicauda		???????????????????????????????????????????????????????????????????????????????????????????????????????????????????????????????????????????????????????????????????????????????????????????????????????????????????????????????????????????????????????????????????????????????????????????????????????????????????????????????????????????????????????????????????????????????????????????????????????????????????????????????????????????????????????????????????????????????????????????????????????????????????????????????????????????????????????????????????????????????????????????????????????????????????????????????????????????????????????????????????????????????????????????????????????????????????????????????????????????????????????????????????????????????????????????
Dasyuroides_byrnei		AAGGTCAAGACGCCCCCGCTGAGAGACTTCTCCCTGTGGGAGAGGACCGGCTTGAAGAACTTCCTCATGACCACCAAGCAATCCTTTGACTTGAGCGTCAACGCCCGGTACAAAAAGAGCAAGGACAGTCACCTCATCCCCTTCCCCCTTGGAGCCGTTTATGACGTCTTCGGTTCAAAGATCCACATTCTCCATCGGCACTTTGAGAACATCAAGTGGAACATGTTGGATTTCCTAACAAAGTCCTATAACACAGCAAAGGTCAGGCTCGACCGGCACAATGTGAAACCCTCCCTCGACAAGCTCCCCCGGACCTTGGAGATCCCGGCCTACTACATCCCGGTGCTCCGGGTGCTCAACATCGAAGTGGATCAGTTCACTGCTGAGCTGCCGGTCTTTGGCTTCGTGACTCCCTGGGAGGTGAGCACCCCCAGCTTCACCGTCCCCGGGATTGGCTTCTCCGTGCCATCTTACACCTTTGTCCTGCCATCCCTCGAGTTTCCGGTCCTTCACGTGCCCGAGAGCTTCCGAGATCTCTCCTTCCCCAGGGTCACGATCACTCGTCCGCCAGACTACATCCCCATCCCAGCCATGGGCAACCTCACCTACGACTTTTCCTTCAAGTCGAGCGTCATCACACTGAACACAAACGTGGGGCTGCACAGTCAGTCAGACCTTGTGGCTCACTTCAAGTCATCCTCCTTCTCCGTCATCGATGCTCTGCAGTACA---------------------------------
Dasyurus_hallucatus		???????????????????????????????????????????????????????????????????????????????????????????????????????????????????????????????????????????????????????????????????????????????????????????????????????????????????????????????????????????????????????????????????????????????????????????????????????????????????????????????????????????????????????????????????????????????????????????????????????????????????????????????????????????????????????????????????????????????????????????????????????????????????????????????????????????????????????????????????????????????????????????????????????????????????????????????????????????????????????????????????????????????????????????????????????????????????????????????????????????????????????????????????????????????????????????
Myoictis_wavicus		???????????????????????????????????????????????????????????????????????????????????????????????????????????????????????????????????????????????????????????????????????????????????????????????????????????????????????????????????????????????????????????????????????????????????????????????????????????????????????????????????????????????????????????????????????????????????????????????????????????????????????????????????????????????????????????????????????????????????????????????????????????????????????????????????????????????????????????????????????????????????????????????????????????????????????????????????????????????????????????????????????????????????????????????????????????????????????????????????????????????????????????????????????????????????????????
Neophascogale_lorentzii		AAGGTCACGACTCCCCCGCTGAGAGACTTCTCCCTGTGGGAGAGGACCGGCTTGAAGAACTTCCTCAAGACCACCAAGCAATCCTTTGACTTGAGCGTCAACGCCCGGTACAAAAAGAGCAAGGACAGTCACCTCATCCCCTTCCCCCTTGGAGCCGTTTGTGACGTCTTCGGTTCAAAGATCCACATTCTCCATCGGCACTTTGAGAACATCAAGTGGAACACGTTGGATTTCCTAACAAAGTCCTATAACACAGCAAAGGTCAGGCTCGACCGGCACAACGTGAAACCCTCCCTCGACAAGCTCCCCCGGACCTTGGAGATCCCGGCCTACTACATCCCGGTGCTCCCGGTGCTCAACATCGAAGTGGATCAGTTCACTGCTGAGCTGCCGGCCTTTGGCTTCGTGACTCCCTGGGAGGTGAGCACCCCCAGCTTCACCATCCCCGGGATCGGCTTCTCCATGCCGTCTTACACCTTTGTCCTGCCATCCCTCGAGTTTCCAGTCCTTCACGTGCCCGAGAGCTTCCGAGACCTCTCCTTCCCCAGGATCACGATCGCACGTCCGCCAGACTACATCCCCATCCCAGCCGTGGGCAACCTCACCTACGACTTTTCCTTCAAGTCAAGCGTCATCACGCTGAGCACAAACGTGGGGCTGCACAGTCAGTCGGACCTCGTGGCTCACTTCAAGTCATCCTCCTTCTCCGTCATCGACGCTCTGCAGTACA---------------------------------
Phascolosorex_dorsalis		AAGGTCACGACTCCCCCGCTGAGAGACTTCTCCCTGTGGGAGAGGACCGGCTTGAAGAACTTCCTCAAGACCACCAAGCAATCCTTTGACTTGAGCGTCAACGCCCGGTACAAAAAGAGCAAGGACAATCACCTCATCCCCTTCCCCCTTGGAGCCGTTTGTGACGCCTTCAGTTCAAAGATCCACATTCTCCATCGGCACTTTGAGAACATCAAGTGGAACACGTTGGATTTCCTAACAAAGTCCTATAACACAGCAAAGGTCAGGCTTGACCGGCACAACGTGAAACCCTCCCTCGACAAGCTCCCCCGGACTTTGGAGATCCCGGCCTACTACATCCCGGTGCTCCCGGTGCTCAACATCGAAGTGGATCAGTTCACTGCTGAGCTGCCGGCCTTTGGCTTCGTGACTCCCTGGGAGGTGAGCACCCCCAGCTTCACCATCCCCGGGATTGGCTTCTCTATGCCGTCTTACACCTTTGTCCTGCCATCCCTCGAGTTTCCGGTCCTTCACGTGCCCGAGAGCTTCCGAGACCTCTCCTTCCCCAGGGTCACGATCGCACGTCCGCCAGACTACATCCCCATCCCAGCCGTGGGCAACCTCACCTACGACTTTTCCTTCAAGTCGAGCGTCATCACGCTGAGCACAAACGTGGGGCTGCACAGTCAGTCGGACCTCGTGGCTCACTTCAAGTCATCCTCCTTCTCCGTCATTGACGCTCT-----------------------------------------
Parantechinus_apicalis		???????????????????????????????????????????????????????????????????????????????????????????????????????????????????????????????????????????????????????????????????????????????????????????????????????????????????????????????????????????????????????????????????????????????????????????????????????????????????????????????????????????????????????????????????????????????????????????????????????????????????????????????????????????????????????????????????????????????????????????????????????????????????????????????????????????????????????????????????????????????????????????????????????????????????????????????????????????????????????????????????????????????????????????????????????????????????????????????????????????????????????????????????????????????????????????
Pseudantechinus_macdonnellensis	???????????????????????????????????????????????????????????????????????????????????????????????????????????????????????????????????????????????????????????????????????????????????????????????????????????????????????????????????????????????????????????????????????????????????????????????????????????????????????????????????????????????????????????????????????????????????????????????????????????????????????????????????????????????????????????????????????????????????????????????????????????????????????????????????????????????????????????????????????????????????????????????????????????????????????????????????????????????????????????????????????????????????????????????????????????????????????????????????????????????????????????????????????????????????????????
Sarcophilus_harrisii		AAGGTCAGGATGCCCCCACTGAGAGACTTCTCCCTGTGGGAGAGGACTGGCTTGAAGAACTTCCTCAAGACCACCAAGCAATCCTTTGACTTGAGCGTCAACGCCCAGTACAAAAAG------AACAGTCACCTCATTCCCTTCCCCCTTGGAGCCGTTTATGACGTCTTTGGTTCAAAGATCCACATTTTCCATCGGCACTTTGAGAACATCAAGTGGAAAACGTTGGATTTCCTAACAAAGTCCTATAACACAGCAAAGGTCAGGCTCGACCGGCACAACGTGAAATCCTCCCTCGACAAGCTCCCCCGGACCTTGGAGATCCCGGCCTACTACATCCCGGTGCTCCCGGTGCTCAACATCGAAGTGGATCAGTTCACCGCCGAGCTGCCGGCCTTTGGCTTCGTGACTCCCTGGGAGGTGAGCACCCCCAGCTTCACCGTCCCCGGAATCGGCTTCTCCATGCCGTCTTATACCTTTGTCCTGCCATCCCTCGAGTTTCCGGTCCTTCACGTGCCCGAGAGCTTCCGAGATCTCTCCTTCCCCAGGGTCACGATCGTACGTCCGCCAGACTACATCCCCATCCCGGCCGTGGGCAACCTCACCTACGACTTTTCCTTCAAGTCGAGCGTCATCACGCTGAGCACAAACGTGGGGCTGCACAGTCAGTCGGACCTCGTGGCTCACTTCAAGTCATCCTCCTTCTCCGTCATCGACGCTCTGCAGTACAA--------------------------------
Antechinus_flavipes		AAGCTCACGACGCCCCCGCTGAGAGACTTCTCCCTGTGGGAGAGGACCGGCTTGAAGAACTTCCTCAAGACCACCAAGCAATCCTTTGACTTGAGCGTCAACGCCCGGTACAAAAAGAGCAAGGACTTTCACCTCATCCCCTTCCCCCTTGGAGCCGTTTATAACGTCTTCAGTTCAAAGATCTACGTTCTCCATCAGCACTTTGACAACATCAAGTGGAACACGTTGGATTTCCTAACCAAGTCCTATAACACAGCCAAGGTCAGGCTCGACCAGCACAACGTGAAACCCTCCCTCGACAAGCTCCCCCGGACCTTGGAGATCCCGGCCTACTACATCCCG---------GTGCTCAACATCGAAGTGGATCAGTTCACTGCCGAGCTGCCGGCCTTTGGCTTTGTGACTCCCTGGGAGGTGAGCACCCCCAGCTTCACCGTCCCCGGGATCGGCTTCTCCATGCCATCTTACACCTTCGTCCTGCCATCCCTCGAGTTCCCGGTCCTTCACGTGCCCGAGAGCTTCCGAGAGCTCTCCTTCCCCAGGATCACGATCGCACACCCGCCAGACTACATCCCCATCCCGGCCGTAGGCAACCTCACCTACGACTTTTCCTTCAAGTCGAGCGTCATCACGCTGAGCACAAACGTGGGGCTGCACAGCCAGTCGGACCTCGTGGCTCACTTCAAGTCATCCTCCTCCTCCGTCATCGACGCTCT-----------------------------------------
Micromurexia_habbema		???????????????????????????????????????????????????????????????????????????????????????????????????????????????????????????????????????????????????????????????????????????????????????????????????????????????????????????????????????????????????????????????????????????????????????????????????????????????????????????????????????????????????????????????????????????????????????????????????????????????????????????????????????????????????????????????????????????????????????????????????????????????????????????????????????????????????????????????????????????????????????????????????????????????????????????????????????????????????????????????????????????????????????????????????????????????????????????????????????????????????????????????????????????????????????????
Murexia_aspera			???????????????????????????????????????????????????????????????????????????????????????????????????????????????????????????????????????????????????????????????????????????????????????????????????????????????????????????????????????????????????????????????????????????????????????????????????????????????????????????????????????????????????????????????????????????????????????????????????????????????????????????????????????????????????????????????????????????????????????????????????????????????????????????????????????????????????????????????????????????????????????????????????????????????????????????????????????????????????????????????????????????????????????????????????????????????????????????????????????????????????????????????????????????????????????????
Murexia_longicaudata		???????????????????????????????????????????????????????????????????????????????????????????????????????????????????????????????????????????????????????????????????????????????????????????????????????????????????????????????????????????????????????????????????????????????????????????????????????????????????????????????????????????????????????????????????????????????????????????????????????????????????????????????????????????????????????????????????????????????????????????????????????????????????????????????????????????????????????????????????????????????????????????????????????????????????????????????????????????????????????????????????????????????????????????????????????????????????????????????????????????????????????????????????????????????????????????
Murexechinus_melanurus		???????????????????????????????????????????????????????????????????????????????????????????????????????????????????????????????????????????????????????????????????????????????????????????????????????????????????????????????????????????????????????????????????????????????????????????????????????????????????????????????????????????????????????????????????????????????????????????????????????????????????????????????????????????????????????????????????????????????????????????????????????????????????????????????????????????????????????????????????????????????????????????????????????????????????????????????????????????????????????????????????????????????????????????????????????????????????????????????????????????????????????????????????????????????????????????
Phascomurexia_naso		???????????????????????????????????????????????????????????????????????????????????????????????????????????????????????????????????????????????????????????????????????????????????????????????????????????????????????????????????????????????????????????????????????????????????????????????????????????????????????????????????????????????????????????????????????????????????????????????????????????????????????????????????????????????????????????????????????????????????????????????????????????????????????????????????????????????????????????????????????????????????????????????????????????????????????????????????????????????????????????????????????????????????????????????????????????????????????????????????????????????????????????????????????????????????????????
Paramurexia_rothschildi		???????????????????????????????????????????????????????????????????????????????????????????????????????????????????????????????????????????????????????????????????????????????????????????????????????????????????????????????????????????????????????????????????????????????????????????????????????????????????????????????????????????????????????????????????????????????????????????????????????????????????????????????????????????????????????????????????????????????????????????????????????????????????????????????????????????????????????????????????????????????????????????????????????????????????????????????????????????????????????????????????????????????????????????????????????????????????????????????????????????????????????????????????????????????????????????
Phascogale_tapoatafa		AAGCTCACGACGCCCCTGCTGAGAGACTTCTCCCTGTGGGAGAGGACCGGCTTGAAGAACTTCCTCAAGACCACCAAGCAATCCTTTGACTTGAGCGTCAACGCCCGGTACAAAAAAAGCAAGGACAGTCACCTCATCCCCTTCCCCCTCGGAGCCGTTTATGACGTCTTCAGTTCAAAGATCCACCTTCTCCATCGGCACTTTGAGAACATCAAGTGGAACACGTTGGATTTCCTAACCAAGTCCTATAACACAGCAAAGGTCAGGTTCGACCAGCACAACGTGAAACCCTCCCTCGACAAGCTCCCCCGGACCTTGGAGATCCCGGCCTACTACATCCCG---------GTGCTCAACATCGAAGTGGATCCGTTCACCGCCGAGCTGCCGGCCTTTGGCTTTGTGACTCCCTGGAAGGTGAGCACCCCCAGCTTCACCGTCCCCGGGATGGGCTTCTCCATGCCATCTTATACCTTCGTCCTGCCATCCCTCGAGTTCCCGGTCCTTCACGTGCCCGAGAGCTTCCGAGATCTCTCCTTCCCCAGGATCACGATCACATGCCCGCCAGACTACATCCCCATCCCGGCCGTGGGCAACCTCACCTACGACTTTTCCTTCAAGTCGAGCGTCATCACGCTGAGCACAAACGTGGGGCTGCACAGTCAGTCGGACTTCGTGGCTCACTTCAAGTCATCCTCCTTCTCCGTCATCGACGCTCTGCAGTACAAGTTAGACGGGACGAGCAGCCTGACCAGGAAAA
Antechinomys_laniger		AAGGTCACGACGCCCCCGCTGAGAGACTTCTCCCTGTGGGAGAGGACCGGCCTGAAGAACTTCCTCAAGACCACCAAGCAATCCTTTGACTTGAGCGTCAACGCCCGGTACAAAAAGAACAAAGACAGTCACATCATCCCCTTCCCCCTCGGAGCCATTTATGACGTCTTCAGTTCAAAGAGCTACATTCTCCATCAGCACTTTGAGAACGTCAAGGGGAACACGTTGGATTTCCTAACAAAGTCCTATCACGCATCAAAGGCCAGGCTCGACAAGCACAACGTGAAAACCTCCCTCGACGAGCTCCCCAGGACCCTGGAGATTCCGGCCTACTACATCCCC---------GGGCTCAACATCRAAGTCGATCAGTTCWCCGTCGAGCTGCCGGCCTTCGGCTTTGTGACCCCCAGGGAGATGCGCACCCCTGGCTTCACCRTCCCTGGGATCGGCTTCTCCATGCCGTCTTACACCTTTGTCCTGCCATCCCTCGAGTTCCCGGTCCTTCACGTGCCCGAGAGCTTCCAAGGTCTCTCCTTCCCCAGGATCWCGGTTCCACATCCGCCAGACTACATCCCCATCCCGGCCATGGGCAACCTCACCTACGACTTCTCCTTCAAGTCGAGCGTCATCACGCTGAACACAAACGTGGGCCTGTACAATCAGTCGGACATCGTGGCTCACTTCAAGTCATCCTCCTTCTCCGTCATCGAYGCTTTGCAGTACAA--------------------------------
Ningaui_ridei			???????????????????????????????????????????????????????????????????????????????????????????????????????????????????????????????????????????????????????????????????????????????????????????????????????????????????????????????????????????????????????????????????????????????????????????????????????????????????????????????????????????????????????????????????????????????????????????????????????????????????????????????????????????????????????????????????????????????????????????????????????????????????????????????????????????????????????????????????????????????????????????????????????????????????????????????????????????????????????????????????????????????????????????????????????????????????????????????????????????????????????????????????????????????????????????
Sminthopsis_crassicaudata	AAGGTCACGACGCCCTCGCTGAGAGACTTCTCCCTGTGGGAGAGGACCGGCTTGAANAACTTCCTCAAGACCACCAAGCAGTCCTTNGACTTGAGCGTCAACGCCCGGTACAAAAAGAACAAAGACAGTCACCTCATCCCCTTTCCCCTCGGAGCCATTTATGACTTCTTCAGTTCAAAGAGCTACATTCTCCATCAGCACTTTGAGAACGTGAAGGGGAACACGTTGGATTTCCTAACAAAGTCCTATAATGCAGCAAAGGTCAGGCTCGACAAGCACAACGTGAAAACCTCCCTCGACAACCTCCCCAGGACCCTGGAGATTCCGGCCTACTACATCCCC---------GGGCTCAACATCGAAGTCGATCAGTTCACCGTCGAGCTGCCGGCCTTTGGCTTTGTGACCCCCAGGGAGATGCGCACCCCTGGCTTCACCGTCCCCGGGATCGGCTTCTCCATGCCATCTTACACCTTTGTCCTGCCATCCCTCGAGTTCCCGGTCCTTCACGTGCCCGAGAGCTTCCAAGGTCTCTCCTTCCCCAAGATCATGATTCCACATCCGCCAGACTACATCCCCATCCCGGCCATGGGCAACCTCACCTACGACTTCTCCTTCAAGTCGAGCGTCATCACGCTGAACACAAATGTGGGCCTGTACAATCAGTCGGACATCGTGGCTCACTTCAAGTCATCCTCCTTCTCCGTCGTTGATGCTTTACAGTACAAGTTAGACGGGACGACCAGCCTGACCAGGAAGA
Planigale_gilesi		???????????????????????????????????????????????????????????????????????????????????????????????????????????????????????????????????????????????????????????????????????????????????????????????????????????????????????????????????????????????????????????????????????????????????????????????????????????????????????????????????????????????????????????????????????????????????????????????????????????????????????????????????????????????????????????????????????????????????????????????????????????????????????????????????????????????????????????????????????????????????????????????????????????????????????????????????????????????????????????????????????????????????????????????????????????????????????????????????????????????????????????????????????????????????????????
Dasyurus_albopunctatus		-------------------------------------------------------------------AGACCACCAAGCAATCCTTTGACTTGAGCGTCAACGCCCAGTACAAAAAGAGCAAGGACAGTCACNTCATCCCCTTCCCCCTNGNAGCCGTTTATGACGTCTTCGGTTCAAAGATCCACATTCTCCACCGGCACTTTGAGAACATCAAGTGGAACACATTGGATTTCCTAACAAAGTCCTATAACACAGCAAAGGTCAGGCTCGACCGGCACAACGTGAAACCCTCCCTCGACAAGCTCCCCCGGACCTTGGAGATCCCGGCCTACTACATCCCGGTGCTCCCGGTGCTCAACATCGAAGTGGATCAGTTCACCGCCGAGCTGCCGGCCTTTGGCTTCGTGACTCCCTGGGAGGTGAGCACCCCCAGCTTCACCRTCCCCGGGATCGGCTTCTCCATGCCGTCTTACACCTTTGTCCTGCCATCCCTCGAGTTTCCGGTCCTTCACGTGCCCGAGAGCTTCCGAGATCTCTCCTTCCCCAGGGTCACGATCGCACGTCCGCCAGACTACATCCCCATCCCGGCCGTGGGCAACCTCACCTACGACTTTTCCTTCAAGTCGAGCGTCATCACGCTGAGCACAAACGTGGGTCTGCACAGTCAGTNGGNCCTNGTGGCTCACTTCAAGTCATCCTCCTTCTCCGTCATCGACGCTCTGCAGTACAAGTTAGACGGCACGACCAGCCTGACCAGGAAAA
Dasyurus_geoffroii		???????????????????????????????????????????????????????????????????????????????????????????????????????????????????????????????????????????????????????????????????????????????????????????????????????????????????????????????????????????????????????????????????????????????????????????????????????????????????????????????????????????????????????????????????????????????????????????????????????????????????????????????????????????????????????????????????????????????????????????????????????????????????????????????????????????????????????????????????????????????????????????????????????????????????????????????????????????????????????????????????????????????????????????????????????????????????????????????????????????????????????????????????????????????????????????
Dasyurus_maculatus		???????????????????????????????????????????????????????????????????????????????????????????????????????????????????????????????????????????????????????????????????????????????????????????????????????????????????????????????????????????????????????????????????????????????????????????????????????????????????????????????????????????????????????????????????????????????????????????????????????????????????????????????????????????????????????????????????????????????????????????????????????????????????????????????????????????????????????????????????????????????????????????????????????????????????????????????????????????????????????????????????????????????????????????????????????????????????????????????????????????????????????????????????????????????????????????
Dasyurus_spartacus		???????????????????????????????????????????????????????????????????????????????????????????????????????????????????????????????????????????????????????????????????????????????????????????????????????????????????????????????????????????????????????????????????????????????????????????????????????????????????????????????????????????????????????????????????????????????????????????????????????????????????????????????????????????????????????????????????????????????????????????????????????????????????????????????????????????????????????????????????????????????????????????????????????????????????????????????????????????????????????????????????????????????????????????????????????????????????????????????????????????????????????????????????????????????????????????
Dasyurus_viverrinus		???????????????????????????????????????????????????????????????????????????????????????????????????????????????????????????????????????????????????????????????????????????????????????????????????????????????????????????????????????????????????????????????????????????????????????????????????????????????????????????????????????????????????????????????????????????????????????????????????????????????????????????????????????????????????????????????????????????????????????????????????????????????????????????????????????????????????????????????????????????????????????????????????????????????????????????????????????????????????????????????????????????????????????????????????????????????????????????????????????????????????????????????????????????????????????????
Myoictis_leucura		???????????????????????????????????????????????????????????????????????????????????????????????????????????????????????????????????????????????????????????????????????????????????????????????????????????????????????????????????????????????????????????????????????????????????????????????????????????????????????????????????????????????????????????????????????????????????????????????????????????????????????????????????????????????????????????????????????????????????????????????????????????????????????????????????????????????????????????????????????????????????????????????????????????????????????????????????????????????????????????????????????????????????????????????????????????????????????????????????????????????????????????????????????????????????????????
Myoictis_melas			???????????????????????????????????????????????????????????????????????????????????????????????????????????????????????????????????????????????????????????????????????????????????????????????????????????????????????????????????????????????????????????????????????????????????????????????????????????????????????????????????????????????????????????????????????????????????????????????????????????????????????????????????????????????????????????????????????????????????????????????????????????????????????????????????????????????????????????????????????????????????????????????????????????????????????????????????????????????????????????????????????????????????????????????????????????????????????????????????????????????????????????????????????????????????????????
Myoictis_wallacei		???????????????????????????????????????????????????????????????????????????????????????????????????????????????????????????????????????????????????????????????????????????????????????????????????????????????????????????????????????????????????????????????????????????????????????????????????????????????????????????????????????????????????????????????????????????????????????????????????????????????????????????????????????????????????????????????????????????????????????????????????????????????????????????????????????????????????????????????????????????????????????????????????????????????????????????????????????????????????????????????????????????????????????????????????????????????????????????????????????????????????????????????????????????????????????????
Pseudantechinus_bilarni		AAGGTCACGACGCCCCCGCTGAGAGACTTCTCCCTGTGGGAGAGGACCGGCTTGAAGAACTTCCTCAAGACCACCAAGCAATCCTTTGACTTGAGCGTCAACGCCCAGTACAAAAAGAGCAAGGACAGTCACCTCATCCCCTTCCCCCTTGGAGCCGTCTATGACGTCTTCGGTTCAAAGATCCACGTTCTCCATCGGCACTTTGAGAACATCAAGTGGAACACGTTGGATTTCCTAACCAAGTCCTATAACACAGCAAAGGTCAGGCTCGACCGGCACAACGTGAAACCCTCCCTCGACAAGCTCCCCCGGACCTTGGAGATCCCGGCCTACTACATCCCG---------GTGCTCAACATCAAAGTGGATCGGTTCACCGCCGAGCTGCCGGCCTTTGGCTTCGTGACTCCCTGGGAGGTGAGCACTCTCAGCTTCACCGTCCCCGGGATCGGCTTCTCCGTGCCGTCTTACACCTTTGTCCTGCCATCCCTCGAGTTTCCGGTCCTTCACGTGCCCGAGAGCTTCCGAGATCTCTCCTTCCCCAGGGTCACGATCGTACGTCCGCCAGACTACATCCCCATCCCGGCCGTGGGCAACCTCACCTACGACTTTTCCTTCAAGTCGAGCGTCATCACGCTGAACACAAACGTGGGACTGCACAGACAGTCGGACCTCGTGGCTCACTTCAAGTCATCCTCCTTCTCCGTCATCGAGGCTCTGCAGTACA---------------------------------
Pseudantechinus_mimulus		???????????????????????????????????????????????????????????????????????????????????????????????????????????????????????????????????????????????????????????????????????????????????????????????????????????????????????????????????????????????????????????????????????????????????????????????????????????????????????????????????????????????????????????????????????????????????????????????????????????????????????????????????????????????????????????????????????????????????????????????????????????????????????????????????????????????????????????????????????????????????????????????????????????????????????????????????????????????????????????????????????????????????????????????????????????????????????????????????????????????????????????????????????????????????????????
Pseudantechinus_ningbing	???????????????????????????????????????????????????????????????????????????????????????????????????????????????????????????????????????????????????????????????????????????????????????????????????????????????????????????????????????????????????????????????????????????????????????????????????????????????????????????????????????????????????????????????????????????????????????????????????????????????????????????????????????????????????????????????????????????????????????????????????????????????????????????????????????????????????????????????????????????????????????????????????????????????????????????????????????????????????????????????????????????????????????????????????????????????????????????????????????????????????????????????????????????????????????????
Pseudantechinus_roryi		AAGATCACGATGCCCTCGCTGAGAGATTTCTCCCTGTGGGAGAGGACCGGCTTGAAGAACTTCCTCAAGACCACCAAGCAATCCTTTGACTTGAACGTCAACGCCCAGTACAAAAAGAGCAAGAACAGTCACCTCATCCCCTTCCCCCTTGGAGCCGTTTATGACGTCTTCGGTTCAAAGGTCCACATTCTCCATCGGCACTTTGAGAACATCAAGTGGAACACGTTGGATTTCCTAACAAAGTCCTATAACACAGCAAAGGTCAGGCTCGACCGGCACAACGTGAAACCCTCCCTCGACAAGCTCCCCCGGACCTTGGAGATCCCGGCCTACTACATCCCGGTGCTCCCGGTGCTCAACATCGAAGTGGATCAGTTCACCGCCGAGCTGCCGGCCTTTGGCTTCGTGACTCCCTGGGAGGTGAGCACCCCCAGCTTCACCGTCCCCGGGATCGGCTTCTCTGTGCCGTCTTACACCTTAGTCCTGCCATCCCTCGAGTTTCCGGTCCTTCGTGTGCCCGAGAGCTTCCGAGACCTCTCCTTCCCCAGGGTCACGATCGCACGTCCGCCAGACTACATCCCCATCCCGGCCATAGGCAACCTCACCTACGACTTTTCCTTCAAGTCGAGTGTCATCACGCTGAACACAAACGTGGGGCTGCACAGTCAGTCGGACCTCGTGGCTCACTTCAAGTCATCCTCCTTCTCCATCATCGACGCTCTGCAGTACAA--------------------------------
Pseudantechinus_woolleyae	???????????????????????????????????????????????????????????????????????????????????????????????????????????????????????????????????????????????????????????????????????????????????????????????????????????????????????????????????????????????????????????????????????????????????????????????????????????????????????????????????????????????????????????????????????????????????????????????????????????????????????????????????????????????????????????????????????????????????????????????????????????????????????????????????????????????????????????????????????????????????????????????????????????????????????????????????????????????????????????????????????????????????????????????????????????????????????????????????????????????????????????????????????????????????????????
Antechinus_agilis		???????????????????????????????????????????????????????????????????????????????????????????????????????????????????????????????????????????????????????????????????????????????????????????????????????????????????????????????????????????????????????????????????????????????????????????????????????????????????????????????????????????????????????????????????????????????????????????????????????????????????????????????????????????????????????????????????????????????????????????????????????????????????????????????????????????????????????????????????????????????????????????????????????????????????????????????????????????????????????????????????????????????????????????????????????????????????????????????????????????????????????????????????????????????????????????
Antechinus_bellus		???????????????????????????????????????????????????????????????????????????????????????????????????????????????????????????????????????????????????????????????????????????????????????????????????????????????????????????????????????????????????????????????????????????????????????????????????????????????????????????????????????????????????????????????????????????????????????????????????????????????????????????????????????????????????????????????????????????????????????????????????????????????????????????????????????????????????????????????????????????????????????????????????????????????????????????????????????????????????????????????????????????????????????????????????????????????????????????????????????????????????????????????????????????????????????????
Antechinus_godmani		???????????????????????????????????????????????????????????????????????????????????????????????????????????????????????????????????????????????????????????????????????????????????????????????????????????????????????????????????????????????????????????????????????????????????????????????????????????????????????????????????????????????????????????????????????????????????????????????????????????????????????????????????????????????????????????????????????????????????????????????????????????????????????????????????????????????????????????????????????????????????????????????????????????????????????????????????????????????????????????????????????????????????????????????????????????????????????????????????????????????????????????????????????????????????????????
Antechinus_leo			???????????????????????????????????????????????????????????????????????????????????????????????????????????????????????????????????????????????????????????????????????????????????????????????????????????????????????????????????????????????????????????????????????????????????????????????????????????????????????????????????????????????????????????????????????????????????????????????????????????????????????????????????????????????????????????????????????????????????????????????????????????????????????????????????????????????????????????????????????????????????????????????????????????????????????????????????????????????????????????????????????????????????????????????????????????????????????????????????????????????????????????????????????????????????????????
Antechinus_minimus		???????????????????????????????????????????????????????????????????????????????????????????????????????????????????????????????????????????????????????????????????????????????????????????????????????????????????????????????????????????????????????????????????????????????????????????????????????????????????????????????????????????????????????????????????????????????????????????????????????????????????????????????????????????????????????????????????????????????????????????????????????????????????????????????????????????????????????????????????????????????????????????????????????????????????????????????????????????????????????????????????????????????????????????????????????????????????????????????????????????????????????????????????????????????????????????
Antechinus_stuartii		???????????????????????????????????????????????????????????????????????????????????????????????????????????????????????????????????????????????????????????????????????????????????????????????????????????????????????????????????????????????????????????????????????????????????????????????????????????????????????????????????????????????????????????????????????????????????????????????????????????????????????????????????????????????????????????????????????????????????????????????????????????????????????????????????????????????????????????????????????????????????????????????????????????????????????????????????????????????????????????????????????????????????????????????????????????????????????????????????????????????????????????????????????????????????????????
Antechinus_swainsonii		???????????????????????????????????????????????????????????????????????????????????????????????????????????????????????????????????????????????????????????????????????????????????????????????????????????????????????????????????????????????????????????????????????????????????????????????????????????????????????????????????????????????????????????????????????????????????????????????????????????????????????????????????????????????????????????????????????????????????????????????????????????????????????????????????????????????????????????????????????????????????????????????????????????????????????????????????????????????????????????????????????????????????????????????????????????????????????????????????????????????????????????????????????????????????????????
Phascogale_calura		???????????????????????????????????????????????????????????????????????????????????????????????????????????????????????????????????????????????????????????????????????????????????????????????????????????????????????????????????????????????????????????????????????????????????????????????????????????????????????????????????????????????????????????????????????????????????????????????????????????????????????????????????????????????????????????????????????????????????????????????????????????????????????????????????????????????????????????????????????????????????????????????????????????????????????????????????????????????????????????????????????????????????????????????????????????????????????????????????????????????????????????????????????????????????????????
Ningaui_timealeyi		AAGGTCACGACGCCCCCGCTGAGAGACTTCTCTCTGTGGGAGAGGACCGGCTTGAAGAACTTCCTCAAGACCACCAAGCAATCCTTTGACTTGARCGTCAACGCCCGGTACAAAAAGAACAAAGACAGTCATCTCATCCCCTTCCCCCTCGGAGCCATTTATGGCGTCTTCAGTTCAAAGAGCTACATTCTCCATCGGCACTTTGAGAACGTCAAGGGGAACACACTGGATTTCCTAACAAAGTCCTATCACGCAGCAAAGGTCAGGCTCGACAAGCACAACGTGAAAACCTCCCTCGACAAGCTCCCCAGGACCCTGGAGATTCCGGCCTACTACATCCCC---------GGGCTCAACATCGAAATCGATCAGTTCACCGTCGAGCTGCCGGCCTTTGGCTTTGTGACCCCCAGGGAGATGCGCACCCCTGGCTTCACCGTCCCTGGGATCGGCTTCTCCATGCCATCTTACACCTTYGTCCTGCCATCCCTCGAGTTCCCGGTCCTTCACGTGCCCGAGAGCTTCCAAGGTCTCTCCTTCCCCAGGATCACGATTCCACATCCGCCAGACTACATCCCCATCCCGGCCATGGGCAACCTCACCTACGACTTCTCCTTCAAGTCGAGCGTCATCACGCTGAACACAAACGTGGGCCTGTTCAATCAGTCGGACATCGTGGCTCACTTCAAGTCATCCTCCTCCTCCGTCATTGATGCTTTACAGTACA---------------------------------
Ningaui_yvonnae			???????????????????????????????????????????????????????????????????????????????????????????????????????????????????????????????????????????????????????????????????????????????????????????????????????????????????????????????????????????????????????????????????????????????????????????????????????????????????????????????????????????????????????????????????????????????????????????????????????????????????????????????????????????????????????????????????????????????????????????????????????????????????????????????????????????????????????????????????????????????????????????????????????????????????????????????????????????????????????????????????????????????????????????????????????????????????????????????????????????????????????????????????????????????????????????
Sminthopsis_aitkeni		???????????????????????????????????????????????????????????????????????????????????????????????????????????????????????????????????????????????????????????????????????????????????????????????????????????????????????????????????????????????????????????????????????????????????????????????????????????????????????????????????????????????????????????????????????????????????????????????????????????????????????????????????????????????????????????????????????????????????????????????????????????????????????????????????????????????????????????????????????????????????????????????????????????????????????????????????????????????????????????????????????????????????????????????????????????????????????????????????????????????????????????????????????????????????????????
Sminthopsis_archeri		???????????????????????????????????????????????????????????????????????????????????????????????????????????????????????????????????????????????????????????????????????????????????????????????????????????????????????????????????????????????????????????????????????????????????????????????????????????????????????????????????????????????????????????????????????????????????????????????????????????????????????????????????????????????????????????????????????????????????????????????????????????????????????????????????????????????????????????????????????????????????????????????????????????????????????????????????????????????????????????????????????????????????????????????????????????????????????????????????????????????????????????????????????????????????????????
Sminthopsis_bindi		???????????????????????????????????????????????????????????????????????????????????????????????????????????????????????????????????????????????????????????????????????????????????????????????????????????????????????????????????????????????????????????????????????????????????????????????????????????????????????????????????????????????????????????????????????????????????????????????????????????????????????????????????????????????????????????????????????????????????????????????????????????????????????????????????????????????????????????????????????????????????????????????????????????????????????????????????????????????????????????????????????????????????????????????????????????????????????????????????????????????????????????????????????????????????????????
Sminthopsis_butleri		???????????????????????????????????????????????????????????????????????????????????????????????????????????????????????????????????????????????????????????????????????????????????????????????????????????????????????????????????????????????????????????????????????????????????????????????????????????????????????????????????????????????????????????????????????????????????????????????????????????????????????????????????????????????????????????????????????????????????????????????????????????????????????????????????????????????????????????????????????????????????????????????????????????????????????????????????????????????????????????????????????????????????????????????????????????????????????????????????????????????????????????????????????????????????????????
Sminthopsis_dolichura		???????????????????????????????????????????????????????????????????????????????????????????????????????????????????????????????????????????????????????????????????????????????????????????????????????????????????????????????????????????????????????????????????????????????????????????????????????????????????????????????????????????????????????????????????????????????????????????????????????????????????????????????????????????????????????????????????????????????????????????????????????????????????????????????????????????????????????????????????????????????????????????????????????????????????????????????????????????????????????????????????????????????????????????????????????????????????????????????????????????????????????????????????????????????????????????
Sminthopsis_douglasi		???????????????????????????????????????????????????????????????????????????????????????????????????????????????????????????????????????????????????????????????????????????????????????????????????????????????????????????????????????????????????????????????????????????????????????????????????????????????????????????????????????????????????????????????????????????????????????????????????????????????????????????????????????????????????????????????????????????????????????????????????????????????????????????????????????????????????????????????????????????????????????????????????????????????????????????????????????????????????????????????????????????????????????????????????????????????????????????????????????????????????????????????????????????????????????????
Sminthopsis_gilberti		???????????????????????????????????????????????????????????????????????????????????????????????????????????????????????????????????????????????????????????????????????????????????????????????????????????????????????????????????????????????????????????????????????????????????????????????????????????????????????????????????????????????????????????????????????????????????????????????????????????????????????????????????????????????????????????????????????????????????????????????????????????????????????????????????????????????????????????????????????????????????????????????????????????????????????????????????????????????????????????????????????????????????????????????????????????????????????????????????????????????????????????????????????????????????????????
Sminthopsis_granulipes		???????????????????????????????????????????????????????????????????????????????????????????????????????????????????????????????????????????????????????????????????????????????????????????????????????????????????????????????????????????????????????????????????????????????????????????????????????????????????????????????????????????????????????????????????????????????????????????????????????????????????????????????????????????????????????????????????????????????????????????????????????????????????????????????????????????????????????????????????????????????????????????????????????????????????????????????????????????????????????????????????????????????????????????????????????????????????????????????????????????????????????????????????????????????????????????
Sminthopsis_griseoventer	???????????????????????????????????????????????????????????????????????????????????????????????????????????????????????????????????????????????????????????????????????????????????????????????????????????????????????????????????????????????????????????????????????????????????????????????????????????????????????????????????????????????????????????????????????????????????????????????????????????????????????????????????????????????????????????????????????????????????????????????????????????????????????????????????????????????????????????????????????????????????????????????????????????????????????????????????????????????????????????????????????????????????????????????????????????????????????????????????????????????????????????????????????????????????????????
Sminthopsis_hirtipes		???????????????????????????????????????????????????????????????????????????????????????????????????????????????????????????????????????????????????????????????????????????????????????????????????????????????????????????????????????????????????????????????????????????????????????????????????????????????????????????????????????????????????????????????????????????????????????????????????????????????????????????????????????????????????????????????????????????????????????????????????????????????????????????????????????????????????????????????????????????????????????????????????????????????????????????????????????????????????????????????????????????????????????????????????????????????????????????????????????????????????????????????????????????????????????????
Sminthopsis_leucopus		???????????????????????????????????????????????????????????????????????????????????????????????????????????????????????????????????????????????????????????????????????????????????????????????????????????????????????????????????????????????????????????????????????????????????????????????????????????????????????????????????????????????????????????????????????????????????????????????????????????????????????????????????????????????????????????????????????????????????????????????????????????????????????????????????????????????????????????????????????????????????????????????????????????????????????????????????????????????????????????????????????????????????????????????????????????????????????????????????????????????????????????????????????????????????????????
Sminthopsis_longicaudata	???????????????????????????????????????????????????????????????????????????????????????????????????????????????????????????????????????????????????????????????????????????????????????????????????????????????????????????????????????????????????????????????????????????????????????????????????????????????????????????????????????????????????????????????????????????????????????????????????????????????????????????????????????????????????????????????????????????????????????????????????????????????????????????????????????????????????????????????????????????????????????????????????????????????????????????????????????????????????????????????????????????????????????????????????????????????????????????????????????????????????????????????????????????????????????????
Sminthopsis_murina		???????????????????????????????????????????????????????????????????????????????????????????????????????????????????????????????????????????????????????????????????????????????????????????????????????????????????????????????????????????????????????????????????????????????????????????????????????????????????????????????????????????????????????????????????????????????????????????????????????????????????????????????????????????????????????????????????????????????????????????????????????????????????????????????????????????????????????????????????????????????????????????????????????????????????????????????????????????????????????????????????????????????????????????????????????????????????????????????????????????????????????????????????????????????????????????
Sminthopsis_macroura		AAGGTCACGACACCCCCGCTGAGAGACTTCTCCCTGTGGGAGAGGACCGGCTTGAAGAACTTCCTCAAGACCACCAAGCAATCCTTTGACTTGAGCGTCAACGCCCGGTACAAAAAGAACAAAGACAGTCACCTCATCCCCTTCCCCCTCGGAGCCGTTTATGACGTCTTCAGTTCAAAGAGCTACATTCTCCATCAGCACTTTGAGAACGTCAAGGGGAACACGTGGGATTTCCTAACAAAGTCCTATAACACAGCAAAGGTCAGGCTCGACAAGCACAACGTGAAAACCTCCCTCGACAAGCTCCCCAGGACCCTGGAGATTCCGGCCTACTACATCCCC---------GGGCTCAACATCGAAGTCGATCAGTTCACCGTCGAGCTGCCGGCCTTTGGCTTTGTGACCCCCAGGGAGATGCGCACCCCTGGTTTCACCGTCCCCGGGATCGGCTTCTCCATGCCATCTTACACCTTTGTCCTGCCATCCCTYGAGTTCCCGGTCCTTCACGTGCCCGAGAGCTTCCAAAGTCTCTCCTTCCCCAGGATCATGATTCCACGTCCGCCAGACTACATCCCCATCCCGACCATGGGCAACCTCACCTACGACTTCTCCTTCAAGTCGAGCGTCATCACGCTGAACACAAACGTGGGCCTGTACAATCAGTCGGACATCGTGGCTCACTTCAGGTCATCCTCCTTCTCCGTCATTGATGCTTTACAGTACA---------------------------------
Sminthopsis_psammophila		???????????????????????????????????????????????????????????????????????????????????????????????????????????????????????????????????????????????????????????????????????????????????????????????????????????????????????????????????????????????????????????????????????????????????????????????????????????????????????????????????????????????????????????????????????????????????????????????????????????????????????????????????????????????????????????????????????????????????????????????????????????????????????????????????????????????????????????????????????????????????????????????????????????????????????????????????????????????????????????????????????????????????????????????????????????????????????????????????????????????????????????????????????????????????????????
Sminthopsis_ooldea		???????????????????????????????????????????????????????????????????????????????????????????????????????????????????????????????????????????????????????????????????????????????????????????????????????????????????????????????????????????????????????????????????????????????????????????????????????????????????????????????????????????????????????????????????????????????????????????????????????????????????????????????????????????????????????????????????????????????????????????????????????????????????????????????????????????????????????????????????????????????????????????????????????????????????????????????????????????????????????????????????????????????????????????????????????????????????????????????????????????????????????????????????????????????????????????
Sminthopsis_virginiae		???????????????????????????????????????????????????????????????????????????????????????????????????????????????????????????????????????????????????????????????????????????????????????????????????????????????????????????????????????????????????????????????????????????????????????????????????????????????????????????????????????????????????????????????????????????????????????????????????????????????????????????????????????????????????????????????????????????????????????????????????????????????????????????????????????????????????????????????????????????????????????????????????????????????????????????????????????????????????????????????????????????????????????????????????????????????????????????????????????????????????????????????????????????????????????????
Sminthopsis_youngsoni		???????????????????????????????????????????????????????????????????????????????????????????????????????????????????????????????????????????????????????????????????????????????????????????????????????????????????????????????????????????????????????????????????????????????????????????????????????????????????????????????????????????????????????????????????????????????????????????????????????????????????????????????????????????????????????????????????????????????????????????????????????????????????????????????????????????????????????????????????????????????????????????????????????????????????????????????????????????????????????????????????????????????????????????????????????????????????????????????????????????????????????????????????????????????????????????
Sminthopsis_froggatti		???????????????????????????????????????????????????????????????????????????????????????????????????????????????????????????????????????????????????????????????????????????????????????????????????????????????????????????????????????????????????????????????????????????????????????????????????????????????????????????????????????????????????????????????????????????????????????????????????????????????????????????????????????????????????????????????????????????????????????????????????????????????????????????????????????????????????????????????????????????????????????????????????????????????????????????????????????????????????????????????????????????????????????????????????????????????????????????????????????????????????????????????????????????????????????????
Sminthopsis_stalkeri		???????????????????????????????????????????????????????????????????????????????????????????????????????????????????????????????????????????????????????????????????????????????????????????????????????????????????????????????????????????????????????????????????????????????????????????????????????????????????????????????????????????????????????????????????????????????????????????????????????????????????????????????????????????????????????????????????????????????????????????????????????????????????????????????????????????????????????????????????????????????????????????????????????????????????????????????????????????????????????????????????????????????????????????????????????????????????????????????????????????????????????????????????????????????????????????
Planigale_ingrami		???????????????????????????????????????????????????????????????????????????????????????????????????????????????????????????????????????????????????????????????????????????????????????????????????????????????????????????????????????????????????????????????????????????????????????????????????????????????????????????????????????????????????????????????????????????????????????????????????????????????????????????????????????????????????????????????????????????????????????????????????????????????????????????????????????????????????????????????????????????????????????????????????????????????????????????????????????????????????????????????????????????????????????????????????????????????????????????????????????????????????????????????????????????????????????????
Planigale_maculata		AAGGTCACGACGCCCCCGCTGAGAGACTTCTCCCTGTGGGAGAGGACCGGCTTGAAGAACTTCCTCAAGACCACCAAGCAATCCTTTGACTTGAACGTCAATGCCCGTTACAAAAAGAACAAAGACAGTCACCTCATCCCCTTCCCCCTTGGAGCCATTTATGAAGTCTTCAGTTCAAAGATCTACATTCTCCATCAGCACTTTGAGAACGTCAAGGGGAACACATTGAATTTCCTAACAAAGTCCTATAATGCAGCAAAGGTCAGGCTCGACAAGCACAATGTGAAAATCTCCCTCGACAAGCTCCCCAGGACCTTGAAGATTCCAGCCTACTACATCCCT---------GTGCTCAACATCGAAGTCGATCAGTTCACCGCCGAGCTGCCGGCCTTTGGCTTTGTGACCCCCAAGGAGATGAGCACCCCTGGCTTCACCGTCCCTGGGATTGGCTTCTCCATGCCATCTTACACCTTTGTCCTGCCATCCCTCGAGTTTCCGGCCCTTCACGTGCCCAAGAGCTTCCAAGATCTCTCCCTCCCCATAATCACGATTCCACATCCACCAGACTACATCCCCATCCCGGCCATGGGCAACCTCACCTACGACTTTTCCTTCAAGTCGAGCGTCATCACCCTGAACACAAACATGGGCCTGTACAATCAGTCGGACATCGTGGCTCACTTCAAGTCATCCTCCTTCTCCGTCATCGATGCTTT-----------------------------------------
Planigale_novaeguineae		???????????????????????????????????????????????????????????????????????????????????????????????????????????????????????????????????????????????????????????????????????????????????????????????????????????????????????????????????????????????????????????????????????????????????????????????????????????????????????????????????????????????????????????????????????????????????????????????????????????????????????????????????????????????????????????????????????????????????????????????????????????????????????????????????????????????????????????????????????????????????????????????????????????????????????????????????????????????????????????????????????????????????????????????????????????????????????????????????????????????????????????????????????????????????????????
Planigale_tenuirostris		???????????????????????????????????????????????????????????????????????????????????????????????????????????????????????????????????????????????????????????????????????????????????????????????????????????????????????????????????????????????????????????????????????????????????????????????????????????????????????????????????????????????????????????????????????????????????????????????????????????????????????????????????????????????????????????????????????????????????????????????????????????????????????????????????????????????????????????????????????????????????????????????????????????????????????????????????????????????????????????????????????????????????????????????????????????????????????????????????????????????????????????????????????????????????????????
Planigale_sp1			???????????????????????????????????????????????????????????????????????????????????????????????????????????????????????????????????????????????????????????????????????????????????????????????????????????????????????????????????????????????????????????????????????????????????????????????????????????????????????????????????????????????????????????????????????????????????????????????????????????????????????????????????????????????????????????????????????????????????????????????????????????????????????????????????????????????????????????????????????????????????????????????????????????????????????????????????????????????????????????????????????????????????????????????????????????????????????????????????????????????????????????????????????????????????????????

[bfib7]
Caluromys_philander		????????????????????????????????????????????????????????????????????????????????????????????????????????????????????????????????????????????????????????????????????????????????????????????????????????????????????????????????????????????????????????????????????????????????????????????????????????????????????????????????????????????????????????????????????????????????????????????????????????????????????????????????????????????????????????????????????????????????????????????????????????????????????????????????????????????????????????????????????????????????????????????????????????????????????????????????????????????????????????????????????????????????????????????????????????????????????????????????????????????????????????????????????????????????????????????????????????????????????????????????????????????????????????????????????????????????????????????????????????????????????????????????????????????????????????????????????????????????????????????????????????????????????????????????????????????????????????????????????????????????????????????????????????????????????????????????????????????????????????????????????????????????????????????????????????????????????????????????????????????????????????????????????????????????????????????????????????????????????????????????????????????????????????????????????????????????????????????????????????????????????????????????????????????????????????????????????????????????????????????????????????????????????????????????????????????????????????????????????????????????????????????????????????????????????????????????????????????????????????????????????????????????????????????????????????????????????????????????????????????????????????????????????????????????????????????????????????????????????????????
Didelphis_marsupialis		????????????????????????????????????????????????????????????????????????????????????????????????????????????????????????????????????????????????????????????????????????????????????????????????????????????????????????????????????????????????????????????????????????????????????????????????????????????????????????????????????????????????????????????????????????????????????????????????????????????????????????????????????????????????????????????????????????????????????????????????????????????????????????????????????????????????????????????????????????????????????????????????????????????????????????????????????????????????????????????????????????????????????????????????????????????????????????????????????????????????????????????????????????????????????????????????????????????????????????????????????????????????????????????????????????????????????????????????????????????????????????????????????????????????????????????????????????????????????????????????????????????????????????????????????????????????????????????????????????????????????????????????????????????????????????????????????????????????????????????????????????????????????????????????????????????????????????????????????????????????????????????????????????????????????????????????????????????????????????????????????????????????????????????????????????????????????????????????????????????????????????????????????????????????????????????????????????????????????????????????????????????????????????????????????????????????????????????????????????????????????????????????????????????????????????????????????????????????????????????????????????????????????????????????????????????????????????????????????????????????????????????????????????????????????????????????????????????????????????????
Marmosa_murina			????????????????????????????????????????????????????????????????????????????????????????????????????????????????????????????????????????????????????????????????????????????????????????????????????????????????????????????????????????????????????????????????????????????????????????????????????????????????????????????????????????????????????????????????????????????????????????????????????????????????????????????????????????????????????????????????????????????????????????????????????????????????????????????????????????????????????????????????????????????????????????????????????????????????????????????????????????????????????????????????????????????????????????????????????????????????????????????????????????????????????????????????????????????????????????????????????????????????????????????????????????????????????????????????????????????????????????????????????????????????????????????????????????????????????????????????????????????????????????????????????????????????????????????????????????????????????????????????????????????????????????????????????????????????????????????????????????????????????????????????????????????????????????????????????????????????????????????????????????????????????????????????????????????????????????????????????????????????????????????????????????????????????????????????????????????????????????????????????????????????????????????????????????????????????????????????????????????????????????????????????????????????????????????????????????????????????????????????????????????????????????????????????????????????????????????????????????????????????????????????????????????????????????????????????????????????????????????????????????????????????????????????????????????????????????????????????????????????????????????
Dromiciops_gliroides		????????????????????????????????????????????????????????????????????????????????????????????????????????????????????????????????????????????????????????????????????????????????????????????????????????????????????????????????????????????????????????????????????????????????????????????????????????????????????????????????????????????????????????????????????????????????????????????????????????????????????????????????????????????????????????????????????????????????????????????????????????????????????????????????????????????????????????????????????????????????????????????????????????????????????????????????????????????????????????????????????????????????????????????????????????????????????????????????????????????????????????????????????????????????????????????????????????????????????????????????????????????????????????????????????????????????????????????????????????????????????????????????????????????????????????????????????????????????????????????????????????????????????????????????????????????????????????????????????????????????????????????????????????????????????????????????????????????????????????????????????????????????????????????????????????????????????????????????????????????????????????????????????????????????????????????????????????????????????????????????????????????????????????????????????????????????????????????????????????????????????????????????????????????????????????????????????????????????????????????????????????????????????????????????????????????????????????????????????????????????????????????????????????????????????????????????????????????????????????????????????????????????????????????????????????????????????????????????????????????????????????????????????????????????????????????????????????????????????????????
Perameles_nasuta		????????????????????????????????????????????????????????????????????????????????????????????????????????????????????????????????????????????????????????????????????????????????????????????????????????????????????????????????????????????????????????????????????????????????????????????????????????????????????????????????????????????????????????????????????????????????????????????????????????????????????????????????????????????????????????????????????????????????????????????????????????????????????????????????????????????????????????????????????????????????????????????????????????????????????????????????????????????????????????????????????????????????????????????????????????????????????????????????????????????????????????????????????????????????????????????????????????????????????????????????????????????????????????????????????????????????????????????????????????????????????????????????????????????????????????????????????????????????????????????????????????????????????????????????????????????????????????????????????????????????????????????????????????????????????????????????????????????????????????????????????????????????????????????????????????????????????????????????????????????????????????????????????????????????????????????????????????????????????????????????????????????????????????????????????????????????????????????????????????????????????????????????????????????????????????????????????????????????????????????????????????????????????????????????????????????????????????????????????????????????????????????????????????????????????????????????????????????????????????????????????????????????????????????????????????????????????????????????????????????????????????????????????????????????????????????????????????????????????????????
Echymipera_kalubu		????????????????????????????????????????????????????????????????????????????????????????????????????????????????????????????????????????????????????????????????????????????????????????????????????????????????????????????????????????????????????????????????????????????????????????????????????????????????????????????????????????????????????????????????????????????????????????????????????????????????????????????????????????????????????????????????????????????????????????????????????????????????????????????????????????????????????????????????????????????????????????????????????????????????????????????????????????????????????????????????????????????????????????????????????????????????????????????????????????????????????????????????????????????????????????????????????????????????????????????????????????????????????????????????????????????????????????????????????????????????????????????????????????????????????????????????????????????????????????????????????????????????????????????????????????????????????????????????????????????????????????????????????????????????????????????????????????????????????????????????????????????????????????????????????????????????????????????????????????????????????????????????????????????????????????????????????????????????????????????????????????????????????????????????????????????????????????????????????????????????????????????????????????????????????????????????????????????????????????????????????????????????????????????????????????????????????????????????????????????????????????????????????????????????????????????????????????????????????????????????????????????????????????????????????????????????????????????????????????????????????????????????????????????????????????????????????????????????????????????
Thylacinus_cynocephalus		????????????????????????????????????????????????????????????????????????????????????????????????????????????????????????????????????????????????????????????????????????????????????????????????????????????????????????????????????????????????????????????????????????????????????????????????????????????????????????????????????????????????????????????????????????????????????????????????????????????????????????????????????????????????????????????????????????????????????????????????????????????????????????????????????????????????????????????????????????????????????????????????????????????????????????????????????????????????????????????????????????????????????????????????????????????????????????????????????????????????????????????????????????????????????????????????????????????????????????????????????????????????????????????????????????????????????????????????????????????????????????????????????????????????????????????????????????????????????????????????????????????????????????????????????????????????????????????????????????????????????????????????????????????????????????????????????????????????????????????????????????????????????????????????????????????????????????????????????????????????????????????????????????????????????????????????????????????????????????????????????????????????????????????????????????????????????????????????????????????????????????????????????????????????????????????????????????????????????????????????????????????????????????????????????????????????????????????????????????????????????????????????????????????????????????????????????????????????????????????????????????????????????????????????????????????????????????????????????????????????????????????????????????????????????????????????????????????????????????????
Myrmecobius_fasciatus		------------------GTATGTCTATATTAATTTTCCCTTTGAAATATGTCACTAACCATGTCATT-TAATCATTAACAATGAACATAC-------------ATGTGGTCCCTCATATGCTTGCATGTCTACTACTTTAA-GAAGATATCCTCTTGGTGCACAAATGTTTAGAACAATTCCATTATCTCTGATAATCCGATACAGGCATCCAACCTATCATTCAGTTTTCTAGTAACCTCAGTAGTTCTGCAATGACCTGCAATTTATTATTCCTTT---AAAAAGTGATAAAATTGCCAC--TCTCACTGAACTTATAATATTAACTTTATTA-GTACAATTCTCTCCCCATCTTATTACAGAACAAAAAAGACCT---CTTACT-----------GTAAAGACTAAAGAAAAG-AAAAAGTCCCTCGTGTGTTTAAA----TAGAGCAACCTTTCC-AGAATATTACTGTTCTCATGAATGATTCCCACCCTGAAGGCAGATATAGCT-GAGGAGAAGAGCAGAACTAAGTAACTACCATGTATAGACAATCATTCTGTAGCTTTC--------AAAGGCAATTTATTTCC-ATGTGTTTCTGGTCA-GAAAG--------------------------------TCAGCTAAAATGAAAAAAAGGAGAA--T-CAAAAGCA-GACTCTTGCTAGTTGGTACAGACTTTTTATGATGGGATAT------TCTCAGCTTAAAGGAAGTTATTTAAGGTTTCCAGCAGAGCCATAACTAAGATGGAATGAGCGAGG----CTTTAGAAATTTCTAGAAGATGA-ACA----------CATT---------TCTT-GTATAGAGAATAA-TTAATGTTAGCATATA-GCAAGAAT-AA-TTAATTAAAATAGGAAGTTAGTTTCTCCCGGACTGGCCTATAGTGCTATTGCTTCTCTAACAGTGACTTCACAATGTCCTTGGG-TCTTTCACCCAGAAGATCTCATGTGGCAGCTTCTTCCCCTCCTGCA------------CCCCT-CAAAAAGTTGATTTGGGGGC-ATACTTTGTGCTGTTCAC-TCCAGCTGTG-TTTTATGAAGTTTCATTCTTCCAGGTGCCAACATTATGCTCCTTATGGCTTTGGTTGCTGAAAAACTTGTTCCCTCTCTCCCCCTGAGAGCAA---AACAGCACATT-C---CA-----------------------------------GGAAGTCACCCAAA-CT-GGAGTGTTCAT-CACTAAGATT-CTAGATTATCACTTCACCCCAGTCTAGTGGCCTAAAAAAGAATTTGCAGAAGAA-TAACT-AAAAATCAGACACTTCTTCATCATTACCAAAAAACAGGGA-GAGGAAGGGAAAATC-CCTGGAATTATGCTTCTTGAAATGAAAAT-AATTTTATATCTAGACTTTCTGAGACAGTCTCTCAGAGATTGTCTAAATACCTCCTAATGCAGCCAGTAGCCCATTTCCACTTTGAGATATTTCTGATTTTTGAAAGTGTTTCTTACATAGAGCTGACATATTATATCTTCCTGCCTCTGTTCCTTCTCTGGGAGAAGAATGGTCTCTTTCAGACTTAGCAAATAAACATAGACTTCTCCTTCCT-CCATCTGATTTC--TTTTTAATATATGACAC-GATAG-AATTCATGTATTATACTTAACTACTAATATTTCTCTTTTCAGGATAACTGCAGATCCAAGTAAA
Dasykaluta_rosamondae		CAGAGATAACGATGGGTGGTATGTCTACATTCGTTTTT-CTTTGAAATCTGTCACTAACCATGTCACT-GAACCATTAACAATATACATGTTCTGACTGC----AGACGGTCCCTCATATGCTTACACGTCTAACCCTTT----AAGATATCCCCTTGGTGCACAAAGGTTTAGAACAATTCCATGATCTC----AGTCCAATATAGGCATTCAACCTATCATTCAGTTTTCTAGTAA-CTCAGTAGTTCTGTAATGACCTGCAATTTATTGTTCCTTT-AAAAAAAGTGATGAAGTTGCCACTCTCTCACTAAACTTATAACATTAGCTTCATCA-GTGCAATTCTTTCCCCTTCTTATTGTAGACCAAAAAAGACCC---TTCATT----GTTCATTGTAGAAACTGAAGAAAAGAAAAAAGTCCCCCATGTGCCTAAAA---TAGAGCAACCTTGCT-GGGATATTACAGTACTTGTGAATGATTCCAACACTGAAGACAGATATA------GGAGAAGAGCATAAT-------------------AATAATCATTCTGTAGCTTTC--------ATAGGCAATTAATTTCC-ATGTGCTGCTGGTCA-GGAAG--------------------------------TCAGCTCAGATGAAAGAA-GGAGAA--T-TAAAAGCA-GAGACTTACTTGTCA--TTATTGTATTTTTTATGGAATA-TTTAA-TATCAGCCTAAAGGAAGTTATTTAAGGTTTCCAGCAGAGCCATAACTAGGATAGAGTGAG-GGGG----GGTTAGAAATTTCTAGAGGATGG-ACA---------GCATT--TATATA-TATT-GTATGGAGAATAA-TTAATGTTAGCATATA-GCAAGAAT-AA-TTAATTAAAATAGGAAGTTAGTGTCTCTCTGACTGGCC--TAGTGCTAGTGCTTCTCTAACAGTGAGTTCACAATGTCGTTGGG-TCTTTCACCAAAAGGATCTCATGGACCAGCTTATT-CCCTCTTGCACTCCTCTTGCA-CCCCT-CAAAAATCTGACTTTGGGGC-ATACTTTGTGCTGCTCAC-TCCAGCTGAG-CTTTATGAAGTTTCATTCTCCCAGGTGCCAACATTATGCTCCTGATGGCTTTGGTTGCTGTAAATCTTGTTCCCTCTCTCCCCCTGGGAGCAA-TAAACAGCCCATTCC---CA------------------------------------GAAGTCATCCAAA-CT-GGAGTGCTCAA-CACTAAGATT-CTAGATTATCACCTTACCACAGTCTAGTGGCCTAAAAATAAATTTTCAGAAGAA-TAACTAAAAAATCAGATGCTTCTTTGCCATTACCAACAAACAGGGA-GGGGAAGGGAAAATT-CCTGGAATTATGCTTCTTGAAATGAAAAT-AATTTTACATCTAGACTTTCTGAGACACT-------------------------------------------------------------------------------------------------------------------------------------------AGTGGTCTTTTTCAGACTTAGCCAATAAACACAGAACTCTCCTTCCT-CCATATGATCTC--TTTTCAATATATGCCATTGATAG-AATTCATCCATTATACTTAACTACTACTATTTCTCCTTTTAGGATAACTTCAGATTCGAGTAAA
Dasycercus_cristicauda		CAGAGATAACGATGGGTGGTATGTCCACATTCGTTTTTCCTTTGAAATATGTCACTAACCATGTCACT-GAACCATTAACAATATACATGTTCTGGCTAC----AGATGGTCCCTCATATGCTTACACGTCTAACCCTTT----AAGATATCCCCTTGGTGCACAAAGGTTTAGAACAATTCTATGATCTC----AGTCCAATATAGGCATTCAACCTATCATTCAGTTTTCTAGTAA-CTCAGTAGTTCTGTAATGACCTGCAATTTATTGTTCCTTTAAAAAAAAGTGATGAAGTTGCCGCTCTCTCACTAAACTTATAACATTAGCTTCATCA-GTGCAATTCTTTCCCCTTCTTATTGTAGAACAAAAAAAGACC---CTCGTT----GTTCATTGTAGAAACTGAAGAAAAG-AAAAAGTCCCCCATGTGCCTAAAA---TAGAGCAACCTTTCT-GGAATATTACAGTACTCGTGAATGATTCCAACACTGAAGGCAGATATAGCT-GGGGAGAAGAGCATAAT-------------------AATAATCATTTTGTAGCTTTC--------ATAGGCAATTAATTTCC-ATGTGCTGCTGGTCA-GGAAG--------------------------------TCAGCTCGGATGAAAGAA-GGAGAA--T-TAAAAGCA-GAGACTTACTCGTCA--TTATTGTATTTTTTATGGAATATTTAAA-TATCAGCCTAAAGGAAGTTATTTAAGGTTTCCAGCAGAGCCATAACTAGGATAGAGTGAGGGAGA----GTTTAGAAATTTCTAGAGGATGG-ACA---------GCATT--TATATA-TATT-GTATGGAGAATAA-TTAATGTTAGCATATA-ACAAGAAT-AA-TTAATTAAAAAAGGAAGTTCGTTTCTCCCTGATTGATC--TAGTGCTAGTGCTTCTCTAACAGTGAGTTCACAATGTCGTTGGG-TCTTTCACCCAAAGGATCTCATGGACCAGCTTATT-CCCTCCTGCACTCCTCCTGCA-CCCCT-CAAAAATCTGACTTTGGGGC-ATACTTTGTGCTGCTCAC-TCCAGCTGGG-CTTTATGAAGTTTCATTCTTCCAGGTGCCAGCATTATGCTCCTGATGGCTTTGGTTGCTGTAAATCTTATTCCCTCTCTCCCCCTGGGAGTAA-TAAACAGCCCATT-C---CA------------------------------------GAAGTCATCCAAA-CT-GGAGTGCTCAA-CACTAAGATT-CTAGATTATCACCTTACCACAGTCTAGTGGCCTAAAAATGAATTTGCAGAAGAA-TAACTAAAAAATCAGATGCTTCTTTGCCATTACCAACAAACAGGGA-GAAGAAGGGAAAATT-CCTGGAATTATGCTTCTTGCAATGAAAAT-AATTTTACATCTAGACTTTCTGAGACACT-------------------------------------------------------------------------------------------------------------------------------------------AGTGGTCTCTTTCAGACTTAGCCAATAAACACAGAATTCTCCTTCCT-CCATATGATTTC--TTTTTAATATATGCCATTGATAG-AATTCATGCATTATACTTAACTACTACTATTTCTCTTTTCAGGATAACTTCAGATTCAAGTAAA
Dasyuroides_byrnei		CAGAGATAACGATGGGTGGTATGTCTACATTCATTTTTCCTTTGAAATATGTCACTAACCATGTCGCT-GAACCATTAACAATATACATGTTCTGACTAC----AGATGGTCCCTCATATGCTTACATGTCTAACCCTTT----AAAATATCCCCTTGGTGCACAAAGGTTTAGAACAATTCCATGATCTC----AGTCCAATATAGGCATTCAACCTATCATTCAGTTTTCTAGTAA-CTCAGTAGTTCTGTAATGACCTGCAATTTATTGTTCCTTT---AAAAAGTGATGAAGTTGCCACTCTCTCACTAAACTTATAACATTAGCTTCATCA-GTGCAATTCTTTCCCCTTCTTATTGTAGAACAAAAAAAGACC---CTTGTT----GTTCATTGTAGAAACTGAAGAAAAG-AAAAAGTTCCCCATGTGCCTAAAA---TAGAGCAACCTTTCT-GGGATATTACAGTACTTGTGAATGATTCCAACACTGAAGGCAGATATAGCT--GGGAGAAGAGCATAAT-------------------AATAATCATTCTGTAGCTTTC--------ATAGGCAAATAATTTCC-ATGTGCTGCTGGTCA-GGAAG--------------------------------TCAGCTCGGATGAAAGAA-GGAGAG--T-TAAAAGCA-GAGACTTACTCGTCA--TTATTGTATTTTTTATGGAATATTTTAAATATCAGCCTAAAGGAAGTTATTTAAGGTTTCCAGCAGAGCCATAACTAGGATAGAGTGAGGGGGA----GTTTAGAAATTTCTAGAGGATGG-ACA---------GCATT--TATATA-TATT-GTATGGAGAATAA-TTAATGTTAGCATATA-ACAAGAAT-AA-TTAATTAAAAAAGGAAGTTTGTTTCTCCCTGACTGGCC--TAGTGCTAGTGCTTCTCTAACAGTGAGTTCACAATGTCGTTGGG-TCTTTCACCCAAAGGATCTCATGGACCAGCTTATT-CCCTCCTGCACTCCTCCTGCA-CCCCT-CAAAAATCTGACTTTGGGGC-ATACTTTGGGCTGCTCAC-TCCAGCTGGG-CTTTATGAAGTTTCATTCTTCCAGGGGCCAGCATTATGCTCCTGATGGCTTTGGTTGCTGTAAATCTTGTTCCCTCTCTCCCCCTGGGAGCAA-TAAACAGCCCATT-C---CA------------------------------------AAAGTCATCCAAA-CT-GGAGTGGTCAA-CACTAAGATT-CTAGATTATCACCTTACCACAGTCTAGTGGCCTAAAAATGAATTTGCAGAAGAA-TAACTAAAAAATCAGATGCTTCTATGCCATTACCAACAAACAGGGA-GAGGAAGGGAAAATT-CCTGGAATTATGCTTCTTGCAATGAAAAT-AATTTTACATCCAGACTTTCTGAGACACT-------------------------------------------------------------------------------------------------------------------------------------------AGTGATCTCTTTCAGACTTAGCCAATAAACACAGAATTCTCCTTCCT-CCATATGATTTCTTTTTTTAATATATGCCATTGATAG-AATTCATGCATTATACTTAACTACTACTATTTCTCTTTCCAGGATAACTTCAGATTCAAGTAAA
Dasyurus_hallucatus		CAGAGATAACGATGGATGGTATGTCTACATTCATTTTTCCTTTGAAATATGTCACTAACCATGTCACT-GAACCACTAATAATATACATGTTCTGGCTAC----AGATGGTCCCTCATATGCTTACACGTCTAACCCTTT----AAGATATCCCCTTGGTGCACAAAGGATTAGAACAATTCCATGATCTG----AGTCCAATACAGGCATTCAACCTATCATTCAGTTTTCTAGTAA-CTCAGTAGTTCTGTAATGACTTGCAATTTATTGTTCCTTT---AAAAAGTGATGAAGTTGCCACTCTCTCACTAAACTTGTAATATTAGCTTCATCA-GTGCAATTCTTTACCCTTCTTATTGTAGAACAAAAAAGACCCATGCTCATTCTTACTTCATTGTAGAAACTGAAGGAA-----------------------AAAA---TAGAGCAACCTTTCT-GGGATATTAGAGTACTTGTGAATGATTCCACCACTAAAGGCAGATATAGCT-GGGGAGAAGAGCATAAT-------------------AATAATCATTCTGTAACTTTC--------ATAGGCAATTTATTTCC-ATGTGCTGCTGGTCA-GGAAG--------------------------------TCAGCTCGGATGAAAGAA-GGAGAA--T-TAAAAGCA-GAGACTCACTTGTTA--TTATTGTA-TTTTTATGGAATATTTTAA-TATCAGCTTAAA-GAAGTTAT-TAAGGTTTCCAGCAGAGCCATAACTAGGATAGAGTGAGGGGGA----GTTTAGAAATTTTGAGAGGATGG-ACA---------GCATT--TATATAGTGTT-GTATGGAGAATAA-TCAATGTTAGTATATA-ACAAGAAT-AAGTTAATTAAAATAGCAAGTTAGTTTCTCCCTGACTGGCC--TAGTGCTAGTGCTTCTCTAACAGTGAGTTCACAATGTTGTTGGG-TCTTTCACCCAAAGGATCTCATGGACCAGCTTATT-CCCTCCTGCACTCCTCCTGCA-CTCCT-CAAAAATCTGACTTTGGGGC-ATACTTTGTGCTGCTCAC-TCCAGCTGGG-CTTTATGAAGTTTCATTCTTCCAGGTGCCAACATTATGCTTCTCATGGGTTTGGTTGCTGTAAATCTTGTTCCCTCTCTCTCCTTGGGAGCAA-TAAACAGCCCATT-C---CA------------------------------------GAAGTCATCCCAA-CT-GGAGTGCTCAA-CACTAAGATT-CTAGATTATCATCTTACCACAGTCTAGTGGCCTAAAAATGAATTTGCAGAAGAA-TAACTAAAAAATCAGATGCTTCTTTGCCATTACCAACAAGCAGGGA-GGGGAAGGGAAAATT-CCTGGAATTATGCTTCTTGAAATGAAAAT-AATTTTACATCTAGACTTTCTGAGACACT-------------------------------------------------------------------------------------------------------------------------------------------AGTGATCTCTTTCAGACTTAGCCAATAAACACAGAATTCTCCTTCCT-CCATATGATTTC--TTTTTAATATATGTCATTGATAG-AATTCATGCATTATACTTAACTACTACTATTTCTCTTTTCAGGATAACTTCAGATTCAAGTAAA
Myoictis_wavicus		????????????????????????????????????????????????????????????????????????????????????????????????????????????????????????????????????????????????????????????????????????????????????????????????????????????????????????????????????????????????????????????????????????????????????????????????????????????????????????????????????????????????????????????????????????????????????????????????????????????????????????????????????????????????????????????????????????????????????????????????????????????????????????????????????????????????????????????????????????????????????????????????????????????????????????????????????????????????????????????????????????????????????????????????????????????????????????????????????????????????????????????????????????????????????????????????????????????????????????????????????????????????????????????????????????????????????????????????????????????????????????????????????????????????????????????????????????????????????????????????????????????????????????????????????????????????????????????????????????????????????????????????????????????????????????????????????????????????????????????????????????????????????????????????????????????????????????????????????????????????????????????????????????????????????????????????????????????????????????????????????????????????????????????????????????????????????????????????????????????????????????????????????????????????????????????????????????????????????????????????????????????????????????????????????????????????????????????????????????????????????????????????????????????????????????????????????????????????????????????????????????????????????????????????????????????????????????????????????????????????????????????????????????????????????????????????????????????????????????????
Neophascogale_lorentzii		CAGAGATAATGATGGGTGGTATGTCTACATTCGTTTTTCCTTTGAAATATGTCACTAACCATGTCACT-GAACCACTAACAATATACATGATCTGGCTAC----AGATGGTCCTTCATATGCTTACACGTCTAACCCTTT----AAGATATCCCCTTGGTGCACAAAGGTTTAGAACAATTCCATGATCTG----AGTCCAATATAGGCATTCAACCTATCATTCAGTTTTCTAGTAA-CTCAGTAGTTCTGTAATGACCTGCAATTTATTTTTCCTTT---AAAAAGTGATGAAGTTGCCACTGTCTCACTAAACTTATAACATTAGCTTTATCA-GTGCAATTCTTTCCCCTTTTTATTGTAGAACAAAAAAGACCT---CTCGTT----GTTCATTGTAGAAACTGAAGAAAAG-AAAAAGTCCCCCATGTGCCTAAAA---TAGAGCAACCTTTCT-GGGATATTACAGTACTCGTGAATGATTCCAACACTAAAGGCAGATATAGCT-GGGGAGAAGAGCATAAT-------------------AATAATCATTCTGTAGCTTTC--------ATAGGCAATTTATTTCC-ATGTGCTGCTGGTCA--GAAG--------------------------------TCAGCTCAGAT-AAAGAA-GGAGAA--T-TAAAAGCA-GAGACTTACTCATTA--TTATTGA--TTTTTATGGAATATTTTAA-TATCAGCCTAAAGGAAGTTATTTAAGGTTTTCAGCAGAGCCATAACTAG-ATAGAGTGAGGGAGA----GTTTAGAAATTTCTAGAGGATGG-ACA---------GCATT--TATATA-TATT---GTTGAGAATAA-TTAATGTTAGTATATA-ACAAGAAT-AA-TTAATTAAAATAGGAAGTTAGTTTCTCCCTAACTGGCC--TAGTGCTAGTGCTTCTCTAACAGTGAGTTCACAATGTCGTTGGG-TCTTTCACCCAAAGGATCTCATGGACCAGCTTATT-CCCTCCTACACTCCTCCTGCA-CCCCT-CAAAAATCTGACTTTGGGGC-ATACTTTGTGCTGCTCAC-TCCAGGTGGG-CTTTATGAAGTTTCATTCTTCCAGGTGCCAACATTATGCTCCTGATGGGTTTGGTTGCTGTAAATCTTGTTCCCTCTCTCCCCCTGGGAGCAA-TAAACAGCCCATT-C---CA------------------------------------GAAGTCATCCAAA-CT-GGAGTGCTCAA-CACTAAGATT-CTAGATTATCATCTTACCACAGTCTAGTGGCCTAAAAATGAATTTGTAGAAGGA-TAACTAAAAAATCAGATGCTTCTTTGCCATTACCAACAAACAGGGA-GGGGAAGGGAAAATT-CCTGGAATTATGCTTCTTGAAATGAAAAT-AATTTTACATCTAGACTTTCTGAGACACT-------------------------------------------------------------------------------------------------------------------------------------------AGTGGTCTCTTTCAGACTTAGCCAATAAACACAGAATTCTCCTTCCT-CCATATGATTTC--TTTTTAATATATGCCATTGATAG-AATTCATGCATTATACTTAACTACTACTATTTCTCTTTTCAGGATAACTTCAGATTCAAGTAAA
Phascolosorex_dorsalis		CAGGGATAACGATGGGTGGTATGTCTACATTCATTTTTCCTTTGAAATATGTCACTAACCATGTCACT-GAACCACTAACAATATACATGTTCTGGCTAC----AGATGGTCCCTCATATGCTTACACGTCTAACCCTTT----AAGATATCCCCTTGGTGCACAAAGGTTTAGAACAATTCCATGATCTG----AGTCCAATATAGGCATTCAACCTATCATTCAGTTTTCTAGTAA-CTCAGTAGTTCTGTAATGATCTGCAATTTATTGTTCCTTT---AAAAAGTGATGAAGTTGCCACTGTCTCACTAAACTTATAACATTAGCTTTATCA-GTGCAATTCTTTCCCCTTCTTATTGTAGAACAAAAAAGACCT---CTTGTT----GTTCATTGTAGAAACTGAAGAAAAG-AAAAAGTCCCCCATGTGCCTAAAA---TAGAGCAACCTTTCT-GGGATATTACAGTACTTGTGAATGATTCCAACACTGAAGGCAGATATAGCTTGGGGAGAAGAGCATAAT-------------------AATAATCATTCTGTAGCTTTC--------ATAGGCAATTTATTTCC-ATGTGCTGCTGGTCA-GGAAG--------------------------------TCAGCTCGGATGAAAGAA-GGAGAA--T-TAAAAGCA-GAGACTTACTCATTA--TTATTGA--TTTTTATGGAATATTTTAA-TATCAGCCTAAAGGAAGTTATTTAAGGTTTCCAGCAGAGCCATAACTAGGATAGAGTGAGGGAGA----GTTTAGAAATTTCTAGAGGATG--ACA---------GCATT--TATATA-TATT--GATGGAGAATAA-TTAATGTTAG-ATATA-ACAAGAAT-AA-TTAATTAAAATAGGAAGTTAGTTTCTCCCTAACTGGCC--TAGTGCTAGTGCTTCTCTAACAGTGAGTTCACAATGTCGTTGGG-TCTTTCACCCAAAGGATCTCATGGACCAGCTTATT-CCCTCCTACACTCCTCTTGCA-CCCCT-CAAAAATCTGACTTTGGGGC-ATACTTTGTGCTGCTCAC-TCCAGCTGGG-CTTTATGAAGTTTCATTCTCCCAGGTGCCAACATTATGCTCCTGATGGGTTTGGTTGCTGTAAATCTTGTTCCCTCTCTCCCCCTGGGAGCAA-TAAACAGCCCATT-C---CA------------------------------------GAAGTCATCCAAA-CT-GGAGTGCTCAA-CACTAAGATT-CTAGATTATCATCTTACCACAGTCTAGTGGCCTAAAAATGAATTTGCAGAAGAA-TAACTAAAAAATCAGATGCTTCTTTGCCATTACCAACAAACAGGGA-GGGGAAGGGAAAATT-CCTGGAATTATGCTTCTTGAAATGAAAAT-AATTTTACATCTAGACTTTCTGAGACACT-------------------------------------------------------------------------------------------------------------------------------------------AGTGGTCTCTTTCAGACTTAGCCAATAAACACAGAATTCTCCTTCCT-CTATATGATTTC--TTTTTAATATATGCCATTGATAG-AATTCATGCATTATACTTAACTACTACTATTTCTCTTTTCAGGATAACTTCAGATTCAAGTAAA
Parantechinus_apicalis		CAGAGATAACGATGGGTGGTATGTCTACATTCGTTTTTCCTTTGAAATATGTCACTAACCATGTCACT-GAACCACTAACAATATACATGTTCTGGCTAC----AGATGGTCCCTCATATGCTTACACGTCTAACCCTTT----AAGATATCCCCTTGGTGCACAAAGGTTTAGAACAATTCCATGATCTC----AGTCCAATATAGGCATTCAACCTATCATTCAGTTTTATAGTAA-CTCAGTAGTTCTGTAATGACCTGCAATTTATTGTTCCTTT---AAAAAGTGATGAAGTTGCCACTCTCTCACTAAACTTATAACGTTAGCTTCATCA-GTGCAATTCTTTCCCCTTCTTATTGCAGAACAAAAAAGATCT---CTCATT----GTTCATTGTAGAAACTGAAGAAAGG--AAAAGTCCCCCATGTGTCTAAAA---TAGAGCAACCTTTCT-GGGATTTTACAGTACTGGTGAATGATTCCAACACTGAAGGCAGATATAGCT-GGGGAGAAGAGCATAAT-------------------AATAATCATTCTGTAGCTTTC--------ATGGGCAATTTATTTCC-ATATGTTGCTGGTCA-GGAAG--------------------------------TCAGCTCGGATGAAAGAA-GGAGAA--T-TAAAAGCA-GAGACTTACTCGTCA--TTATTGTATTTTTAATGGAATATTTAAA-TATCAGCCTAAAGGAAGTTATTTAAGGTTTCCAGCAGAGCCATAACTAGGATAGAGTGAGGGGGG----GTTTAGAAATTTCTAGAGGATGA-ACA---------GCATT--TATATA-TATT-GTATGGAGAATAA-TTAATGTTAGCATATA-ACAAGAAT-AA-TTAATTAAAATAGGAAGTTAGTTTCTCCCTGACTGGCC--TAGTGCTAGTGCTTCTCTAACAGTGAGTTCACAATGTCGTTGGG-TCTTTCACCCAAAGGATCTCATGGACCAGCTTATT-CCCTCCTGCACTCCTCCTGCA-CCCCT-CAAAAATCTGGCTTTGGGGC-ATACTTTGTGCTGCTCAC-TCCAGCTGGG-CTTTATGAAGTTTCATTCTTCCAGGTGCCAACATTATGCTCCTGATGGCTTTGGTTGCTGTAAATCTTTTTCCCTCTCTCCCCCTGGGAGCAA-TAAACAGCCCATT-C---CA------------------------------------GAAGTCATCCAAA-CT-GGAGTGCTCAA-CACTAAGATT-CTAGATTATCACCTTACCACAATCTAGTGGCCTAAAAATGAATTTGCAGAAGAA-TAACTAAAAAATCAGATGCTTCTTTGCCATTACCAACAAACAGGGA-GAGGAAGGGAAAATT-CCTGGAATTATGCTTCTTGCAATGAAAAT-AATTTTACATCTAGACTTTCTGTGACACT-------------------------------------------------------------------------------------------------------------------------------------------AGTGGTCTCTTTCAGACTTAGCTAATAAACACAGAATTCTCCTTCCT-CCATATGATTTC--TTTTTAATATATGCCGTTGATAG-AATTCATGCATTATACTTAACTACTACTATTTCTCTTTTCAGGATAACTTCAGATTCAAGTAAA
Pseudantechinus_macdonnellensis	---CAAGATACGAGGCTGGTAGGTCTACATTCG-TTTTCCTTTGAAATATGTCACTAACCATGTCACT-GAATCATTAACAATATACGTGTTCTGGCTAC----AGATGGTCCCTCATATGCTTACACGTCTAACCCTTT----AAGATATCCCCTTGGTGCACAAAGGTTTAAAACAATTCCATGATCTC----AATCCAATATAGGCATTCAACCTATCATGCAGTTTTCTAGTAA-CTCAGTAGTTCTGTAATGACCTGCAATTTATTGTTCCTTT---AAAAAGTGATGAAGTTGCCACTCTCTCACTAAACTTATAACATTAGCTTCATCA-GTGCAATTCTTTCCCCTTCTTATTGCAGAACAAAAAAGACCT---CTCGTT----GTTCATTGTANAAACTGAAGAAAAG-AAAAAGTCCCCCAGGTGTCTAAAA---TAGAGC------------------------------AATGATTCCAACTCTGAAGGCAGATTTAGCT-GGGGAGAAGAGCATAAT-------------------AATAATCATTCTGTAGCTTTC--------ATAGCCAATTAATTTCC-ATGTGCTGCTGGTCA-GGAAG--------------------------------TCAGCTCGGATGAAAGAA-GGAGAA--T-TAAAAGCA-GAGACTTACTCGTCA--TTATTGTATTTTTTATGGAATATTTAAA-TATCAGCCTAAAGGAAGTTATTTAAGGTTTCCAGCAGAGCCATAACTAGGATAGAGTGAGGGGGG----TTTTAGAAATTTCTAGAGGATGG-ACA---------GCATT--TATATA-TATT-GTATGGAGAATAA-TTAATGTTAGCATATA-ACAAGAAT-AA-TTAATTAAAATAGGAAGTTAGTTTCTCCCTGACTGGCC--TAGTGCTAGTGCTTCTCTAACAGTGAGTTCACAATGTTGTTGGG-TCTTTCACCCAAAGGATCTCATGGAGCAGCTTATT-CCCTCCTGCACTCCTCCTGCA-CCCCT-CAAAAATCTGACTTTGGGGC-ATACTTTGTGCTGCTCAC-TCCAGCTGGG-CTTTATGAAGTTTCATTCTTCCAGGTGCCAACATTATGCTCCTGATGGCTTTGGTTGCTGTAAATCTTGTTCCCTCTCTCCCCCTGGGAGCAA-TAAACAGCTCATT-CATCCAAGGCTCTTTATCCTTGGATAGTCATCCCAGTCTTTGGAAGTCATCCAAA-CT-GGAGTGCTCAA-CACTAAGATT-CTAGATTATCACCTTACCACAGTCTAGTGGTCTAAAAATGAATTTGCAGAAGAA-TAACTAAAAAATCAGATGCTTCTTTGCCATTACCAACAAACAGGA--GGGGAAGGGAAAATT-CCTGGAATTATGCTTCTTGAAATGAAAAT-AATTTTACATCTAGACTTTCTGAGACACT-------------------------------------------------------------------------------------------------------------------------------------------AGTGGTCTCTTTCAGACTTAGCCAATAAACATAGAATTCTCCTTCCT-CCATATGATTTC--TTTTTAATATATGCCATTGATAG-AATTCATGTATTATACTTAACTACTACTATTTCTCTTTTCAGGATAACTTCAGATTCAAGT---
Sarcophilus_harrisii		CAGAGATAACGATGGGTGGTATGTCTACATTCGTTTTTCCTTTGAAATATGTCACTAACCATGTCACT-GAACCACTAACAATATACATGTTCTGGCTAC----AGATGGTCCCTCATATGCTTACACGTCTAACCCTTT----AAGATATCCCCTTGGTGCACAAAGGTTTAGAACAATTCCATGATCTG----AGTCCAATATAGGCATTCAAGCTATCATTCAGTTTTCTAGTAA-CTCAGTAGTTCTGTAATGACCTGCAATTTATTGTTCCTTT---AAAAAGTGATGAAGTTGCCACTCTCTTACTAAACTTATAACATTAGCTTCATCA-GTGCAATTCTTTCCCTTTCTTATTGCAGAACAAAAAAGACCC---CTCGTT----GTTCATTGTAGAAACTGAAGAAAGG--AAAAGT-CCCCATGCGTCTAAAT---TAGAGCAACCTATCT-GGGATATTACAGTACTTGTGAATGATTCCACCACTGAAGGCAGATATAGCT-GGGGAGAAGAGCATAAT-------------------AATAATCATTCTGTAGCTTTC--------ATGGGCAATTTATTTCC-ATGTGCTGCTGGTCA-GGAAG--------------------------------TCAGCTCGGATGAAAGAA-GGAGAA--T-TAAAAGCA-GAGACTTACTCGTCA--TTATTGTATTTTTTATGGAATACTTTAA-TATCAGCCTAAAGGAGGTTATTTAAGGTTTCCAGCAGAGCCATAACTAGGATAGAGTGAGGGGGG----TCTTAGGAATTTCTAGAGGATGG-ACA---------GCATT--TATATA-TATA-GTATGGAGAATAA-TTAATATTAGCATATA-ACAAGAAT-AA-TTAATTAAAATAGGAAGTTAGCGTCTCCCTGACTGGCC--TAGTGCTAGTGCTTCTCTAACAGTGAGTTCACAATGTTGTTGGG-TCTTTCACCCAAAGGTTCTCATGGACCAGCTTATT-CCCTCCTGCATTCCTCTTGCACCCCCT-CAAAAATCTGACTTTGGGGC-ATACTTTGTGCTGCTCAC-TCCACCTGGG-CTTTATGAAGTTTCATTCTTCCAGGTGCCAACATTATGCTCCTGATGGCTTTGGTTGCTGTAAATCTTGTTCCCTCCCTCCCCCTGGGAGCAA-TCAACAGCCCATT-C---CA------------------------------------GAAGTCATCCAAA-CT-GGAGTGCTCAA-CACTAAGATT-CTAGATTATCATCTTACCACAGTCTAGTGGCCTAAAAATGAATTTGCAGAAGAA-TAACTAAAAAATCAGATGCTTCTTTGCCATTACCAACAAACAGGGA-GGGGAAGGGAAAATT-TCTGGAATTATGCTTCTTGAAATGAAAAT-AATTTTACATCTAGACTTTCTGAGACACT-------------------------------------------------------------------------------------------------------------------------------------------AGTGGTCTCCTTCAGACTTAGCCAATAAACACATAATTCTCCTTCCT-CCATATGATTTC--TTTTTAATATATGCCATTGATAG-AATTCATGCATTATACTTAACTACTACTATTTCTCTTTTCAGGATAACTTCAGATTCAAGTAAA
Antechinus_flavipes		------------------GTATGTCTACATTCGTTTTTCCTTTGAAATATGTCATTAACCATGTCACT-GAACCACTAACAACACACATATTCTGGCTAC----AGATAATCCCTCATATGCTTGCATGTCTGACACTTT----AAGGTATCCCTTTGGTGCACAAAGGTCTAGAACAATTCCATGATCTC----GGTCCAATATAGGCATTCAACCTATCATTCAGTTTTCTAGTAA-CTCAGCAGTTCTGTAATGACCTGCAATT---TGTTCCTTT---AAAAAGTGATGAAGTTGCCAC--TCTCACTGAACTTATAACATTAACTTCATCA-GTGCAATTCTTTCCCTTTCTGATTGCAGAACAAAAAAGACCT---CTCATT----GTTCATTGTTGAAACTGAAGAAAAG-AAAAAGTCCTC---GTGCCTAAAA---TAGAGCAACCTTTCT-GGGATATTACAGTACTCATGAATGATTCCAACCCTGAAGGCAGATAAAGCT--GGGAGAAGAGCAGAACTAAGTAGCTACCATGAATAAACAATCATCCTGTAGCTTTC--------ATAGGCAATTTATTTCC-ATGTGTTGCTGGTCA-GGAAG--------------------------------TCAGCTGGAATGAAAGAA-GGAGAA--T-TAAAAGCA-GAGACTTGCTCATCA--TTATCGTATTTTTTATGGAATATTTGAA-TATCAGCTTAAAGGAAGTTATTTAAGATTTCCAGCAAAGCCATAACTAGGATGGAATGAAGGGGG----CTTTAGAAATTTCTAGAGGATGG-ACA---------GCATT--TATATA-TATT-GTATGGAGAATAA-TTAATGTTAGCATGTA-GCAAGAAT-AA-TTAATTAAAATAGGAAGTTAGTTTCTCCCTGACTGGCC--TAGTGCTTGTGCTTCTCTTATAGTGACTTCACAATGTCCTTGGG-TCTTTCACCCAGAGCATCTCATGGGCCAGCTTCTTCCCCTCTTGCACTCCTCTTGCA-CCCCT-CAAAAATCTGACTTTGGGAC-ATACTTTGTGCTGCTCAC-TCCAGCTGGG-CTTTATGAAGTTTCATCCTTCCAGGTGCCAACATTATGCTCCTGATGGCTTTGGTTGCTGTAAATCTTGTCCCCTCTTTCCCCCTGAGAGCAA-TAAACAGCCCATTCC---CA------------------------------------GAAGTCACCCAAA-CA-GGAGTGCTCAA-CACTAAAATTCCCAGATTATCACTTTACCACAGTCTAGTAGCCTAAAAATGAATTTGCAGAAGAA-TAACTAAAATATCAGATGCTTCT----------------------------------------CCTGGAATTATGCTTCTTGAAATGAAAAT-AATTTTACATCTAGACTTTCTGAGACACC-------------------------------------------------------------------------------------------------------------------------------------------AATGGTCTCTTTCAGACCTAGCCAATAAACACAGAGTTCTCCTTCCT-CCATATGATTTC--TTTTTAATATATG-CATTGATAG-AATCCATGCATCATACTTAACTACTACTATTTTTCTTTTCAG----------------------
Micromurexia_habbema		------------------GTATGTCTACATTCATTTTTCCTTTGAAATATGTCACTAATCATGTCACT-GAACCATTAACAAAACACATGTTCTGGCTAC----AGATGGTCCCTCATATGCTTGCATGTCTAACACTTC----AAGATATCCCCTTGGTGCACAAAGGTCTAGAACAATTCCATGATCTC----AGTCCAATATAGGCATTCAACCTATCATTCAGTTTTCTAGTAA-CTCAGCAGTTTTGTAATGACCTGCAATT---TGTTCCTTT---AAAAAGTGATGAAGTTGTCAC--TCTCACTGAACTTATAACATTAGCTTCATCA-GTGCAATTCTTTCCCTTTCTTATTTCAGGACAAAAAAGACCT---CTCATT----GTCCATTGTAGAAACTGAAGAAAAG-AAAAAGTTCCCCATGTGCCTAAAA---CAGAGCAACTTTTCT-GGGATATTACAATACTCGTGAATGATTCCAACCTTGAAAGCAGATATAGCT-GGGGAGAAGAGCAGAACTAAGTAGCTACCATGAATAAACAATCATCCTGTAGCTTTC--------ATAAGCAATTTATTTCC-ATGTGTTACTGGTCA-GGAAG--------------------------------TCAGCTCGGATGAAAGAA-GGAGAA--T-TAAAAGCA-GAGACTTACTAGTCA--TTATCGTATTTTTTATGGAATATTTTAA-TATCAGCTTAAAGGAG--------------------------------GGACAGA--------------TTATATATATATATATAT-ATAT-ATA----------------TATATA-TATA-GTATGGAGAATAA-TTAATGTTAGCATATA-GCAAGAAT-AA-TTGATTAAAATAGGAAGTTAGTTTCTCCCTGACTGGCC--TAGTGCTAGTGCTTCTCTTATAGTGACTTCACAATGTCCTTGGG-TCTTTCACCCAGAGCATCTCATGGGCCAGCTTCTTCCCCTCTTGCACTTTTCTTGCA-CCCCT-CAAAAGTCTGACTTTGGGGC-ATACTTTGTGCTGCTCAC-TCCAGCTGGA-CTTTATGAAGTTTCATTCTTCCAGGTGCCAACATTATGCTCCTGATGGCTTTGGTTGCT-TAAATCTTGTTCCCTCTCTCCCCCTGGGAGCAA-TAAACAGCCCATT-C---CA------------------------------------GAAGTCACCCAAA-CT-GGAGTGCTCAA-CACTAAGATT-CCAGATTATCACTTTACCACAGTCTAGTAGCCTAAAAATGAATTTGCAGAAGAA-TAACTAAAAAATCAGATGCTTCTTTCCCATCACTAACAAACAGGGA-GGGGAAGGGAAAATC-CCTGGAATTATGCTTCTTGAAATGAAAAT-AATTTTACACCTAGACTTTCTGAGACACC-------------------------------------------------------------------------------------------------------------------------------------------AGTGGTCTCTTTCAGACCTAGCCAATAAACACAGAATTCTCCTTCCT-CCATATGATTTC--TTTTTAATATATGCCACTGATAG-AATCCATGCATTATACTTAACTACTACTATTTCTCTTTTCAG----------------------
Murexia_aspera			????????????????????????????????????????????????????????????????????????????????????????????????????????????????????????????????????????????????????????????????????????????????????????????????????????????????????????????????????????????????????????????????????????????????????????????????????????????????????????????????????????????????????????????????????????????????????????????????????????????????????????????????????????????????????????????????????????????????????????????????????????????????????????????????????????????????????????????????????????????????????????????????????????????????????????????????????????????????????????????????????????????????????????????????????????????????????????????????????????????????????????????????????????????????????????????????????????????????????????????????????????????????????????????????????????????????????????????????????????????????????????????????????????????????????????????????????????????????????????????????????????????????????????????????????????????????????????????????????????????????????????????????????????????????????????????????????????????????????????????????????????????????????????????????????????????????????????????????????????????????????????????????????????????????????????????????????????????????????????????????????????????????????????????????????????????????????????????????????????????????????????????????????????????????????????????????????????????????????????????????????????????????????????????????????????????????????????????????????????????????????????????????????????????????????????????????????????????????????????????????????????????????????????????????????????????????????????????????????????????????????????????????????????????????????????????????????????????????????????????
Murexia_longicaudata		CAGAGATAACGATGGGTGGTATGTCTACATTCATTTTTCCTTTGAAATATGTCACTAATCATGTCACT-GAACCATTAACAAAATACATGTTCTGGCTAC----AGATGGTCCCTCATATGCTTGCATGTCTAACACTTT----AAGATATCCCCTTGGTGCACAAAGGTCTAGAACAATTCCATGATCTC----AGTCCAATATAGGCATTCAACCTATCATTCAGTTTTCTAGTAA-CTCAACAGTTCTGTAATGACCTGCAATT---TGTTCCTTT---AAAAAGTGATGAAGTTGTCAC--TCTCACTGAACTTATAACATTAGCTTCATCA-GTGCAATTCTTTCCCTTTCTTATTTCAGGACAAAAAAGACCT---CTCATT----GTTCATTATAGAAATTGAAGAAAAG-AAAAAGTTCCCCATGTGCCTAAAA---CAGAGCAACCTTTCT-GGGATATTACAATACTCGTGAATGATTCCAACCTTGAAAGCAGATATAGCT-GGGGAGAAGAGCAGAACTAAGTAGCTACCATGAATAAACAATCATCCTGTAGCTTTC--------ATAAGCAATTTATTTCC-ATGTGTTGCTGGTCA-GGAAG--------------------------------TCAGCTGGAATGAAAGAA-GGAGAA--T-TAAAAGCA-GAGACTTACTCATCA--TTATCGTATTTTTTATGGAATATTTTAA-TATCAGCTTAAAGGAAGTTATTTAAGGTTGCCAGCAGAGCCATAGCTAGGATGGAGTGAGGGGCG----CTTTAGAAATTTCTAGAGGATGG-ACA---------GTATA--TATATA------GTATGGAGAATAA-TTAATGTTAGCATATA-GCAAGAAT-AA-TTGATTAAAATAGGAAGTTAGTTTCTCCCTGACTGGCC--TAGTGCTAGTGCTTCTCTTATAGTGACTTCACAATGTCCTTGGG-TCTTTCACCCAGAGCATCTCATGGGCCAGCTTCTTCCCCTCTTGCACTTTTCTTGCA-CCCCT-CAAAAATCTGACTTTGGGGC-ATACTTTGTGCTGCTCAC-TCCAGCTGGG-CTTTATGAAGTTTCATTCTTCCAGGTGCCAACATTATGCTCCTGATGGCTTTGGTTGCTGTAAATCTTGTTCCCTCTCTCCCCCTGGGAGCAA-TAAACAACCCATT-C---CA------------------------------------GAAGTCACCCAAA-TT-GCAGTGTTCAA-CACTAAGATT-CCAGATTATCACTTTACCACAGTCTAGTAGCCTAAAAATGAATTTGCAGAAGAA-TAACTAAAAAATCAGATGCTTCTTTCCCATCACCAACAAACAGGGA-GGGGAAGGGAAAATT-CCTGGAATTATGCTTCTTGAAATGAAAAT-AATTTTACATCTAGACTTTCTGAGACACC-------------------------------------------------------------------------------------------------------------------------------------------AGTGGTCTCTTTCAGACCTAGCCAATAAACACAGAATTCTCCTTCCT-CCATATGATTTC--TTTTTAATATATGCCACTGATAG-AATCCATGCATTATACTTAACTACTACTATTTCTCTTTTCAGGATAACTGCAGATTCAAGGAAA
Murexechinus_melanurus		------------------GTATGTCTACATTCATTTTTCCTTTGAAATATGTCACTAATCATGTCACT-GAACCATTAACAAAGTACATGTTCTGGCTAC----AGATGGTCCCTCATATGCTTGCATGTCTAACACTTT----AAGATATCCCCTTGGTGCACAAAGGTCTAGAACAATTCCATGATCTC----AGTCCAATATAAGCATTCAACCTATCATTCAGTTTTCTAGTAA-CTCAGCAGTTCTGTAATGACCTGCAATT---TGTTCCTTT---AAAAAGTGATGAAGTTGTCAC--TCTCACTGAACTTATAACATTAGCTTCATCA-GTGCAATTCTTTCCCTTTCTTATTTCAGGACAAAAAAGACCT---CTCATT----GTTCATTATAGAAACTGAAGAAAAG-AAAAAGTTCCCCATGTGCCTAAAA---CAGAGCAACCTTTCT-GGGATATTACAATACTCGTGAATGATTCCAACCTTGAAA--------------GGGAGAAGAGCAGAACTAAGTAGCTACCATGAATAAACAATCATCCTGTAGCTTTC--------ATAAGCAATTTATTTCC-ATGTGTTGCTGGTCA-GGAAG--------------------------------TCAGTTTGGATGA---AA-GGAGAA--T-T-AAAGCA-GAGACTTACTCATCA--TAATCGTATTTTTTATGGAATATTTTAA-TATCAGCTTAAAGGAAGTTATTTAAGATTGCCAGCAGCGCCATCCATAGGATGGAGTGAGGGGGGCTCTCTTTAGAAATTTATGGAGGACGG-ACATATATATACATATA--TATATA-TATA-GTATTGAGAATAA-TTAATGTTAGCATATA-GCAAGAAT-AA-TTGATTAAAATAGGAAGTTAGTTTCTCCCTGACTGGTC--TAGTGCTAGTGCTTCTCTTATAGTGACTTCACAATGTCCTTGGG-TCTTTCACCCAGAGCATCTCATGGGCCAGCTTCTTCCCCTCTTGCACTTTTCTTGCA-CTCCT-CAAAAATCTGACTTTGGGGC-ATACTTTGTGCTGCTCAC-TCCAGCTGGG-CTTTATGAAGTTTCATCCTTCCAGGTGCCAACATTATGCTCCTGATGGCTTTGGTTGCTGTAAATCTTGTTCCCTCTCTCCCCCTGGGAGCAA-TAAACAACCCATC-C---TA------------------------------------GAAGTCACCCAAA-TT-GGAGTGCTCAA-CACTAAGATT-CCAGATTATCACTTTACCACAGTCTAGTAGCCTAAAAATGAATTTGCAGAAGAA-TAACTAAAAAATCACATGCTTCTTTCCCATCACCAACAAACAGGGA-GGGGAAGGGAAAATT-CCTGGAATTATGCTTCTTGAAATGAAAAT-AATTTTACATCTAGACTTTCTGAGACACC-------------------------------------------------------------------------------------------------------------------------------------------AGTGGTCTCTTTCATACCTAGCCAATAAACACAGAATTCTCCTTCCT-CCATATGATTTC--TTTTTAATATATGCCACTGATAG-AATCCATGCATTATACTTAACTACTACTATTTCCCTTTTCAG----------------------
Phascomurexia_naso		------------------GTATGTCTACATTCATTTTTCCTTTGAAATATGTCACTAATCATGTCACT-GAACCATTAACAAAATACATGTTCTGGCTAC----AGATGGTCCCTCATATGCTTGCATGTCTAACACTTT----AAGATATCCCCTTGGTGCACAAAGGTCTAGAACAATTCCATGATCTC----AGTCCAATATAGGCATTCAACCTATCATTCAGTTTTCTAGTAA-CTCAGCAGTTCTGTAATGACCTGCAATT---TGTTCCTTT---AAAAAGTGATGAAGTTGTCAC--TCTCACTGAACTTATAACATTAGCTTCATCA-GTGCAATTCTTTCCCTTTCTTATTTCAGGACAAAAAAGACCT---CTCATT----GTTCATTATAGAAACTGAAGAAAAG-AAAGAGTTCCCCATGTGCCTAAAA---CAGAGCAACCTTTCT-GGGATATTACAATACTCGTGAATGATTCCAACCTTGAAAGCAGATATAGCT-GGGGAGAAGAGCAGACCTAGGTAGCTACCATGAATAAATAATCATCCTGTAGCATTC--------ATAAGCAATTTATTTCC-ATGTGTTGCTGGTCA-GGAAG--------------------------------TCAGCTTGGATGA---AA-GGAGAA--T-TAAAAGCA-GAGACTTACTCATCA--TTATCATATTTTTTATGGAATATTTTAA-TATCAGCTTAAAGGAAGTTATTTAAGGTTGCCAGCAGAGCCATAGCTAGGATGGAGTGAGGGGCG----CTTTAGAAATTTCTAGAGGATGG-ACA---------GTATA--TATATA------GTATGGAGAATAA-TTAATGTTAGCATATA-GCAAGAAT-AA-TTGATTAAAATAGGAAGTTAGTTTCTCCCTGACTGGCC--TAGTGCTAGTGCTTCTCTTATAGTGACTTCACAATGTCCTTGGG-TCTTTCACCCAGAGCATCTCATGGGCCAGCTTCTTCCCCTCTTGCACTTTTCTTGCA-CCCCT-CAAAAATCTGACTTTGGGGC-ATACTTTGTGCTGCTCAC-TCCAGCTGGG-CTTTATGAAGTTTCATTCTTCCAGGTGCCAACATTATGCTCCCGATGGCTTTGGTTGCTGTAAATCTTGGTCCCTCTCTCCCCCTGGGAGCAA-TAAACAACCCATT-C---CA------------------------------------GAAGTCACCCAAA-TT-GGAGTGCTCAA-CACTAAAATTCCCAGATTATCACTTTACCACAGTCTAGTAGCCTAAAAATGAATTTGCAGGAGAA-TAACTAGAAAATCAGATGCTTCTTTCCCATCACCAACAAACAGGGA-GGGGAAGGGAAAATT-CCTGGAATTATGCTTCTTGAAATAAAAAT-AATTTTACATCTAGACTTTCTGAGACACC-------------------------------------------------------------------------------------------------------------------------------------------AGTGGTCTCTTTCAGACCTAGCCAATAAACACAGAATTCCCCTTCCT-CCATATGATTTC--TTTTTAATATATGCCACTGATAG-AATCCATGCATTATACTTAACTACTACTATTTCTCTTTTCAG----------------------
Paramurexia_rothschildi		------------------GTATGTCTACATTCATTTTTCCTTTGAAATATGTCACTAATCATGTCACT-GAACCATTAACAAAATACATGTTCTGGCTAC----AGATGGTCCCTCATATGCTTGCATGTCTAACACTTT----AAGATATCCCCTTGGGGCACAAAGGTCTAGAACAATTCCATGATCTC----AGTCCAATATAGGCATTCAACCTATCATTTAGTTTTCTAGTAA-CTCAGCAGTTCTGT-ATGACCTGCAATT---TGTTCCTTT---AAAAAGTGATGAAGTTGTCAC--TCTCACTGAACTTATAACATTAGCTTCATCAGGTGCAATTCTTTCCCTTTCTTATTTCAGGACAAAAAAGACCT---CTCATT----GTTAATTGTAGAAACTGAAGAAAAG-AAAAAGTTCCC-ATGTGCCTAAAA---CAGAGCAATCTTTCT-GGGATATTACAATACTCGTGAATGATTCCAACCCTGAAAGCAGATATAGCT-GGGGAGAAGAGCAGAACTAAGTAGCTACCATGAATAAACAATCATCCTGTAGCTTTC--------ATAAGCAATTTATTTCC-ATGTGTTGCTGGTCA-GGAAG--------------------------------TCAGCTCGGATGA---AA-GGAGAA--T-TAAAAGCA-GAGACTTACTAGTCA--TTATCGTATTTTTTATGGAATATTTTAA-TATCAGCTTAAAGGAAGTTATTTAAGGTTGCCAGCAGAGCCATAGCTAGGATGGAGTGAGGGGAG----CTTTAGAAATTTCTAGAGGATGG-ACA---------GTATA--TATATA-TATATATATGGAGAATAA-TTAATGTTAGCATATA-GCTAGAAT-AA-TTGATTAAAATAGGAAGTTACTTTCTCCCTGACTGGCC--TAGTGCTAGTGCTTCTCTTATAGTGACTTCACAATGTCCTTGGG-TCTTTCACCCAGAGCATCTCATGGGCCAGCTTCTTCCCCTCTTGCACTTTTCTTGCA-CCCCT-CAAAAATCTGACTTTGGGGC-ATACTTTGTGCTGCTCAC-TCCAGCTGGG-CTTTATGAAGTTTCATTCTTCCAGGTGCCAACATTATGCTCCTGATGGCTTTGGTTGCTGTAAATCTTGTTCCCTCTCTCCCCCTGGGAGCAC-TAAACAGCCCATT-C---CA------------------------------------GAAGTCACCCAAA-CT-GGAGTGCTCAACCACTAAGATT-CCAGATTATCACTTTACCACAGTCTAGTAGCCTAAAAATGAATTTGCAGAAGAA-TAACTAAAAAATCAGATGCTTCTTTCCCATCACCAACAAACAGGGA-GGGGAAGGGAAAATT-CCTGGAATTATGCTCCTTGAAATGAAAAT-AATTTTACATCTAGACTTTCTGAGACACC-------------------------------------------------------------------------------------------------------------------------------------------AGTGGTCTCTTTCAGACCTAGCCAATAAACACAGAATTCTCCTTCCT-CCATATGATTTC--TTTTTAATATATGCCACTGATAG-AATCCATGCATTATACTTAAATACTACTATTTCTCTTTTCAG----------------------
Phascogale_tapoatafa		CAGAGATAACGATGGGTGGTATGTCTACATTTGTTTTTCCTTTGAAATATGTCATTAATCATGTCACT-GAACCATTAACAAAATACATATTCTGGCTAC----AGATGGTCCCTCATATGCTTGCATGTCTAACACTTT----AAGATATCCCGTTGGTGCACAAAGGTCTAGAACAATTCCATGATCTC----AGTCCAATATAGGCATTCAACCTATCATTCAGTTTTCTAGTAA-CTCAGCAGTTCTGTAATGACCTGCAATT---TATTCCTTT---AAAAAGTGATGAAGTTGCCAT--TCTCACTGAACTTATAACTTTAGCTTCATTG-GTGCAATTCTTTCCCTTTCTTATTGCAGAACAAAAAAGACCT---CTCATT----GCTCATTGTAGAAACTGAAGAAAAG-AAAAAGT-CCCCATGTGCCTAAAA---TAGAGCAACCTTTCT-GGGATATTACAGTACTCTTGAATGATTCCAACCCTGAAGGCAGATATAGCT-GGGGAGAAGAGCAGAACTAAGTAGCTACCATGAATAAACAATCATTCTGTAGCTTTC--------ATAAGCAATTTATTTCC-CTATGTTGCTGGTCA-GAAAG--------------------------------TCAACTTGGATGAAAGAA-GGAGAA--T-TAAAAGCG-GAGACTTACTAGTCA--TTATCATATTTTTTATGGAATGTTTTAA-TATCAGCTTAAAGGAAGTTATTTAAGGTTTCCAGCAGAGCCATAGCTAGAATGGAGTGAGGGGGG----CTTTAGAAATTTCTAGAGGATGG-ACA------------------------------------------------------------------------------------------------------------------------------------------------------------------------------------------------------------------GCA-CCCCT-CAGAAATCTGACTTTGGGGC-ATACTTTGTGCTGCTCAC-TCCAGCTGGG-CTTTATGAAGGTTCATTCTTCCAGATGCCAACATTATGCTCCTGATGGCTTTGGTTGCTGTAAATCTTGTCCCCTCTCTCCCCCTGAGAGCAA-TAAACAGCCCAATCC---CA------------------------------------GAAGTCACCCAAA-CT-GGAGTGCTCAA-CACTAAGATTCCCAGATTATCACTTTACCATAGTCTAGTAGCCTAAAAATGAATTTGCAGAAGAA-TAACTAAAAAATCAGATGCTTCTTTCCCATCACCAACAAACAGGGA-GGAGAAGGGAAAATT-CCTGGAATTATGCTTCTTGAAATGAAAAT-AATTTTACATCTAGACTTTCTGAGACACC-------------------------------------------------------------------------------------------------------------------------------------------AGTGGTCTCTTTCAGACCTAGCCAATAAACACAGAATTCTCCTTCTT-CCATATGATTTC--TTTTTAATATATGCCATTGATAG-AATCCATGCATTATACTTAACTACTACTATTTCTCTTTTCAGGATAACTGCAGATTCAAGTAAA	
Antechinomys_laniger		------------------GTATGTCTACATTCGTTTTTCCTTTGAAATATGTCACTAA-CATGTCACT-GAACCACTAACAATATACATGTTCTGGCTAC----AGATGGTCCCTCATCTACTTGCATGTCTAACACT------AAGATATCCCCTTAGTGTGCAAAGGTCTAGGACAATTCCATGATCTCTAATAGTCCAATATAGGCAATCAACCT-TCATTCCTTTTTCTAGTAA-CTC---AGTTCTGTAATGACCTGCAATTTATTGTTCCTTT---AAAAAGTGATGAAGTTG-CACTCTCTCACAGAACTTTTAACATTAGCTTCATCA-GTGCAGTCCTTTCCCCTTCTTATTGCAGAACAAAAAAGACCT----CCATT----GTTCATTGTAGAAACTGAAGAAAAG-AAAAAGTCCCCCATGTGCCTAAAA---TAGAGCAACCTTTCT-GGGATAT-ACAGTATTCAAGAATGATTACAACCCTGAAGGCAGATACAGCT-GGGGAGAAGAGCAGAACTAAGTAGCTACCATGAAT-AACAATCATTCTGTAGCTTTC--------ATAGGCAATTTATTTCC-ATGTGTTGCTGGTCA-GGAAG--------------------------------TCAGCTGGAAGAAA-----GGAGAA--T-CAAAAGCA-AAGTCTTGCTCTTCA--TCATCATATTTTTAATGGAATGTTTTAA-TATCAGCTTAA-GGAAGTTATTTAAGGTTTCCAGCAGAGCC------AGGATGGAGTGAGTGGGG----CTTTAGAAATTTCTAGAGGATGG-----------------------------------------------------------------AAGCAT---------------------------------------------------------------------------------------------------------------------------------------------------------TTAAAATCTG-------------ACTTTGTGCTGCTCAC--CCAGCTAG--CTTTATGAAGTTTCACTCTTCCAGGTGCTAACATGATGCTCCCGATGGCTTTGGTTGCTGTAAATCGTG-TCCCTCTCTCCCCTTGAGAGCAA-TAAACATCACATT-C---CA-----------------------------------GGAAGTTACCCAAA-CT-GGAGTGATCAA-CTTTAAGATT--CAGATGATCACCTTACCACAGTCTAGTGGCCTAAAAACGAATTTGCAGAAGAA-TAACTAAAAAATCAGATGCTTCTTTG-CATTACCAACAAACAGGGA-GGGGAAGGGAAAATT-CCTGGAATTATGCTTCTTGAAATGAAAGC-AATTTTACATCTAGA-TTTCTGAGACACC-------------------------------------------------------------------------------------------------------------------------------------------AGTGGTCTCTTTCAGACTTAGCCAATAAACATAGAATTCTCCTTCCT-CCGTAGGATTTC--TTTATA-TATATGCCATTGATAG-AATTCATGAATTAGACTTAAATACTATTATTTCTCTTTTCAG----------------------
Ningaui_ridei			------------------GTATGTCTACATTTGTTTTTTCTTTGAAATATGTCACTAACCATGTCACT-GAAACATTAACAACATACATGTTCTGGCTAT----GGATGGTCCCTCATCTGCTTCCATGTCTAACATTTTAA-GAAGATATCCCCTTGGTGTGCAAAGATCTATAACAATTCTATGATCTCTAATAGTCCAGTGTAGGCATTCAACCTATCATTCAGTTTTCTAGTAA-CTCAATAGTTCTGTAATGACCTGCAATTTATTGTTCCT-----------TGATAAAGTTGCCACTCTCTCACTGAACTTATAACATTA-CTTCATCA-GTGCAATTCTTTCTCCTTCTTATTGCAGAGCAAAAAAGACCT---CTCATT----GTTCATTGTAGAAACTGAAG----G-AAAAAGTCCCCCATGTGCCTAAAA---TAGAGCAACCTTTCT-GGGATATAACAGTACTCATGAATGATTCCAACCCTGAAGGCAGACATAGCT-GAGGAGAAGAGCAGAACTAAGTGGCTA-CATGGATAAACAATCATTCTGTAGCTTTC--------ATAGGCAATTTATTTCC-ATGTGTTGCTGGTCA-GGAAG--------------------------------TCAGCTGGAATGA---AA-GGAGAA--T-CAAAAACAAAAGTCTTGCTCTTCG--TCTTCATA-TTTTAATGGAATATTTTAA-TAACATCTTAAAGGAAGTTATTTAAGGTTTCCAGCAGAGCCATAACTAGGATGGAGTGAGTGAGG----CTTTAGAAATTTCTAGAGGATGG-ACA---------GCATT--TATATA-TCTT-GAATAGAGAATAA-TTAATGTCAGCATATA-GCAAGAAT-GG-TTGATTGAAATCGGAAGTCAGGGTCACCCTGACCGGCC--TAGTGCTAGTGCTTCTCTAATGGTGATTTCACAATGTCCTTGGA-CCTTTCACCCAGAGCATCTCATGGGCCAGCTTCTTCCCCTTCTGCACTCTTCCTGCA-CCCTT-CAAAAATCTG-------------ACTTTGTACTGCTCACTTCCAGCT-GG-CTTTATGAAGTTTTGTTCTTCCAAGTGCCAACATGATGCTCCTGATGGCTTTGGTTGCTATAAATCTTGTTCCCTCTCTCCCCCTGAGAGCAA-TAAACAGCACATT-C---CA-----------------------------------GGAAGTCACCCAAA-CT-GGAGTGCTCAA-TACTAAGATT-CTAGATGATCACCTTACCACAGTCTAGTGGCCTAAAAATGAATTTGCAGAAGAA-TAACT-AAAAATCAGATGCTTCTTTGCCATTACCAACAAACAGGGA-GAGGAA-GGAAAATT-CCTGGAATTATGCTTCTTGAAATGAAAGT-AATTTTACATCTAGACTTTCTGAGACACC-------------------------------------------------------------------------------------------------------------------------------------------AGTGGTCTCTTTCAGACTTAGCCAATAAACACAGAATTCTCCTTCAT-CCATAGAATTTC--TTTTTAATATATGCCATTGAAAG-AATTCATGTATTATACTTAACAACTACTATTTCTCTTTTCAG----------------------
Sminthopsis_crassicaudata	------------------GTATGTCTACATTCGTTTTTCCTTTGAAATATGTCACTAACCATGTCACT-GAATCACTAACAATATACATGTTCTGGCTAT----GGATGGTCCCTCATCTGCTTGCGTGTCTAACACTTTAAAAAAGATATCCCCTTGGTGTGCAAAGGTCTAGGACAATTCCATGATCTCTAATAGTCCAATGTAGGCATTCAACCTATCATTCAGATTTCTAGTAA-CTCAGTAGTTCTGAAATGACCTGCAATTTATTGTTCTTTT---AAAAAGTGATGAAATTGCCCCTCTCTCACTGAACTTATAACATTA-TTTCATCA-GTGCAATTCTTTCCCCTTCTTATTGAAGAACAAAAAAGACCT---CTTATT----GTTCATTGTAGAAACTGAAGAAAAG-AAAAGGTCCCCCATGTGCCTAAAA---TAGAGCAATCTTTCT-GGGATATAACAGTACTCACGAATGATTCCAGTCCTGAAGACAGATATAGCT-GAGGAGAAGAGCAGAACTAAGTAGCTACCATGAATAAACAATTATTCTGTAGCTTTTTATTTCTGGTAGCAATTTTATTTCCCACGTGTTGCTGGTCAGGAAAG-------------------------------TCCAGCTGGAATGAAAG---GGAGAA--TCCAAAAGCAGGAGTCTTGCTCTTCCATCCATCATATTTTTAATGGAATATTTTAA-TATCAGCTTAAAGGAAGTTATGTAAGGTTTCCAGCAGAGTCATAACTAGGATGGAGTGAGTGGGG----CTTTAGAAATGTCTAGAGGATGG-ACA---------GCATT--TATATA-TCTT-GAATAGAGCATAA-TTAACATCAGCATATA-GCAAGAAT-AA-TTAATTAAAATTGGAAGTTAGTTTCTCCCTGACTGGCC--TAGTGCTAGTGCTTCTCTAATGGTGATTTCACAATGTCCTTGGG-TCTTTCACCCAGAGCATCTCATGGGCCAGCTTCTTCCCCTCCTGCATTCCTCCTGCA-TCCCT-CAAAAATCTG-------------ACTTTGTGCTGCTCAC-TCCAGCTGG--CTTTATGAAGTTTCATCCTCCCAGGTGCCAACATGATGCGTCTGATGGCTTTGTTTGCTGTAAATCTTGTTCCCTCTCTCCTCCTGAGAACAA-TAAACAGCACATTCC---CA------------------------------------GAAGTCACCCAAA-GT-GTAGTGCTCAG-CACTAAGATT-CTAGATGATCACCTTACCACAGTCTAGTGGCCTAAAAACGAATTTGCAGAAGAA-TAACTAAAAAATCAGATGCTTCTTTGCCATTACCAACAAACAGGGA-GGGGAAGGGAAAATT-CCTGGAATTATCCTTCTTGAAATGAAAGT-AATTTTACATCTAGACTTTCTGAGACACC-------------------------------------------------------------------------------------------------------------------------------------------AGTGGTCTCTTTCAGACTTAGCCAATAAACACAGAATTCTCCTTCCT-CCATAGGATTTC--TTTTTAATATATGCC-TTGATAGAAATTCATGTATTATACTTAACTACTACTATTTCTCTTTTAAG----------------------
Planigale_gilesi		------------------GTAGGTCTACATTCGTTTTTCCTTTGAAATATGTCACTAACCATGTCACT-GAACCATAAACAACATACATGTTCTGCCTAC----AGATGGTCCCTCATCTGCTTGCATTTCTAACACTTTAA-GAAGATATCCTCTTGATGCGCAAAGATCTAGGACAATTCCATGATCTCTAATAGTCCAATGTAGGCATTCAACCTGTCATTCAGTTTTCTAGTAA-CTCAGTAGTTCTATAATGAGCTGCAATTTATTGTTCCTTT--AACAAAAGGATACAGTTGCCACTCTTTCACTAAACTTATAACATTA-CTTCATCA-GTGCAATTCTTTCTCCTTCTTATTGAAGAACAAAAAAGACCT---CTTGTT----GTTCATTGTAGAAACTGAAG------AAAAAGTCCCCCATGTACCTAAAA---TAGAGTAACCTTTCT-GGGATATTACAGTACTCATGAATGATTCCAACCTTGAAGGCAGATATGGCT-GAGGAGAAGAGCAGAACTAAGTAGCTAACATGAATAAACAATC-----------------------------ATTTATTTCC-ATGTGTTACTGGTCA-GGAAG--------------------------------TCAGCTGGAATGA---AA-GGAGAA--T-CAAAAGCA---GTCTTGCTCTTCA--TCATCCTATTTTTAATGGAATATTTTAA-TATCAGCTTAAGGGAAATTATTTAGGGTTTCCAGCAGAGCCATAACTAGGATGGAGTGAGTGGGG----CTTTAGAAATTTCTAGAGGATGG-ACA---------GTATT--TATATA-TCTT-GAATAGAAAATAA-TTAATGTTAACATATA-GCAAGAAT-AA-TTAGTTAAAATGGGAAGTTAGTTTCTCCCTGACTGGCC--TAGTGCAAGTGCTTCTCTAATAGTGATTTCACAATGTCCTTGGG-TCTTTCACCCAGAGCATCTCATGGGCCAGCTTCTTCCCCTCCAGCACTCCTCCTGCA-CCCCT-CAAAAATCTGACTTTGAGGC-ATACTTTGTGCTGCTCAC-TCCAGCTGGG-CTTTATGAAGTTTCACTCTTCCAGGTGCCAACATTATGCTTCTGATGGCTTTGGTTGCTGTAAATCTTGTTCCCTCTCTCCCCCTGAGAGCAG-TAAACAACACTTT-T---CA-----------------------------------GGAAGTCATCCAAA-CT-GGAGTGCTCAA-CACTAAGATT-CTAGATGATCACCTTACCACAGTCTGGTCACCTAAAAATGAATTTGCAGAAGAA-TAACTAAAAATTCAGATGCTTCTTTGCCATTACCTACAAACAGGGA-GGGGAAGGGAAAATT-CCTTGAATTATGCTTCTTGAAATGAAAAT-AATTTTACATCTAGACTTTCTGAGACACT-------------------------------------------------------------------------------------------------------------------------------------------AGTGGTCTCTTTCAGATTTACCCAATAAACACAGAATTCTCCTTCCT-CCATGTGATTTC--TTTTTAATATATGCCACTGATAG-AATTCATGCATTATATTTAACTACTACTATTTCTCTTTTCAG----------------------
Dasyurus_albopunctatus		CAGAGATAACGATGGGTGGTATGTCTACATTCGTTTTTCCTTTGAAATATGTCACTAACCATGTCACT-GAACCACTAACAATATACATGTTCTGGCTAC----AGATGGTCCCTCATATGCTTACACATCTAACCCTTT----AAGATATCCCCTTGGTGCACAAAGGTTTAGAACAATTCGATGATCTG----AGTCCAATATAGGCATTCAACCTATTATTCAGTTTTCTAGTAA-CTCAGTAGTTCTGTAATGACTTGAAATTTATTGTTCCTTT---AAAAAGTGATGAAGTTGCCACTGTCTCACTAAACTTATAATATTAGCTTCATCA-GTGCAATTCTTTCCCCTTCTTATTGTAGAACAAAAATGACCCATGCTCATTCTTACTTCATTGTAGAAACTGAAGGAA-----------------------AAAA---TAGAGCAACCTTTCT-GGGATATTAGAGTACTCGTGAATGATTCCACCACTAAAGGCAGATATAGCT-GGGGAGAAGAGCATAAT-------------------AATATTCATTCTGTAGCTTTC--------ATAGGCAATTTATTTCC-ATGTGCTGCTGGTCA-GGAAG--------------------------------TCAGCTCGGATGAAAGAA-GGAGAA--T-TAAAAGCA-GAGACTTACTTGTTA--TTATTGTA-TTTTTATGGAA---------TATCAGCCTAAAGGAAGTTATTTAAGGTTTCCAGCAGAGCCATAACTAGGATAGAGTGAGGGGGA----GTTTAGAAATTTTGAGAGGATGG-ACA---------TCATT--TATTTA-TATT-GTATGGAGAATAA-TTAATGTTAG-ATATA-ACAAGAAT-AA-TTAATTAAAATAGGAAGTTAGTTTCTCCCTGACTGGCC--TAGTGCTAGTGCTTCTCTAACAGTGAGTTCACAATGTCGTTGGG-TCTTTCACCCAAAGGATCTCATGGACCAGCTTCTT-CCCTCCTGCACTTCTCCTGCA-CTCCT-CAAAAATCTGACTTTGGGGC-ATACTTTGTGCTGCTCAC-TCCAGCTGGG-CTTTATGAAGTTTCATTCT-CCAGGTGCCAACATTATGCTCCTGATGGCTTTGGTTGCTGTAAATCTTGTTCCCTCTCTCCCCCTGGGAGCAA-TAAACAGCCCATT-T---CA------------------------------------GAAGTCATCCCAA-CT-GGAGTGCTCAA-CACTAAGATT-CTAGATTATCATCTTACCACAGTCTAGTGGCCTAAAAATGAATTTGCAGAAGAA-TAACTAAAAAATCAGATGCTTCTTTGCCATTACCAACAAACAGGGA-GGGGAAGGGAAAATC-CCTGGAATTATGCTTCTTGAAATGAAAAT-AATTTTACATCTAGACTTTCTGAGACACT-------------------------------------------------------------------------------------------------------------------------------------------AGTGGTCTCTTTCAGACTTAGCCAATAAACACAGAATTCTTCTTCCC-CCATATAATTTC--TTTTTAATATATGCTATTGATAG-AATTCATGCATTATACTT---TACTACTATTTCTCTTTTCAGGATAACTTCAGATTCAAGTAAA
Dasyurus_geoffroii		CAGAGATAACGATGGGTGGTATGTCTACATTCGTTTTTCCTTTGAAATATGTCACTAACCATGTCACT-GAACCACTAACAATATACATGTTCTGGCTAC----AGATGGTCCCTCATATGCTTACACATCTAACCCTTT----AAGATATCCCCTTGGTGCACAAAGGTTTAGAACAATTCGATGATCTG----AATCCAATATAGGCATTCAACCTATCATTCAGTTTTCTAGTAA-CTCAGTAGTTCTGTAATGACTTGCAATTTATTGTTCCTTT---AAAAAGTGATGAAGTTGCCACTGTCTCACTAAACTTATAATATTAGCTTCATCA-GTGCAATTCTTTCCCCTTCTTATTGTAGAACAAAAATGACCCATGCTCATTCTTACTTCATTGTAGAAACTGAAGAAA-----------------------AAAA---TAGAGCAACCTTTCT-GGGATATTAGAGTACTCGTGAATGATTCCACCACTAAAGGCAGATATAGCT-GGGGAGAAGAGCATAAT-------------------AATAATCATTCTGTAGCTTTC--------CTAGGCAATTTATTTCC-ATGTGCTGCTGGTCA-GGAAG--------------------------------TCAGCTCGGATGAAAGAA-GGAGAA--T-TAAAAGCA-GAGACTTACTTGTTA--TTATTGTA-TTTTTATGGAATATTTTAA-TATCAGCCTAAAGGAAGTTATTTAAGGTTTCCAGCAGAGCCATAACTAGGATAGAGTGAGGGGGA----GTTTAGAAATTTCTAGAGGATGG-ACA---------GCATT--TATTTA-TATT-GTATGGAAAATAA-TTAATGTTAGTATATA-ACAAGAAT-AA-TTAATTAAAATAGGAAGTTAGTTTCTCCCTGACTGGCC--TAGTGCTAGTGCTTCTCTAACAGTGAGTTCACAATGTCGTTGGG-TCTTTCACCCAAAGGATCTCATGGACCAGCTTATT-CCCTCCTGCACTCCTCCTGCA-CCCCT-CAAAAATCTGACTTTGGGGC-ATACTTTGTGCTGCTCAC-TCCAGCTGGG-CTTTATGAAGTTTCATTCTTCCAGGTGCCAACATTATGCTCCTGATGGCTTTGGTTGCTGTAAATCTTGTTCCCTCTCTCCCCCTGGGAGCAA-TAAACAGCCCATT-T---CA-----------------------------------GGAAGTCATCCCAA-CT-GGAGTGCTCAA-CACTAAGATT-CTAGATTATCATCTTACCACAGTCTAGTGGCCTAAAAATGAATTTGCAGAAGAA-TAACTAAAAAATCCGATGCTTCTTTGCCATTACCAACAAACAGGGA-GGGGAAAGGGAAATT-CCTGGAATTATGCTTCTTGAAATGAAAAT-AATTTTACATCTAGACTTTCTGAGACACT-------------------------------------------------------------------------------------------------------------------------------------------AGTGGTCTCTTTCAGACTTAGCCAATAAACACAGAATTCTTCTTCCT-CCATATGATTTC--TTTTTAATATATGCCATCGATAG-AATTCATGCATTATACTTAACTCCTACTATTTCTCCTTTCAGGATAACTTCAGATTCAAGTAAA
Dasyurus_maculatus		CAGAGATAACGATGGGTGGTATGTCTACATTCGTTTTTCCTTTGAAATACGTCACTAACCATGTCACT-GAACCACTAACAATATACATGTTCTGGCTAC----AGATGGTCCCTCATATGCTTACACATCTAACCCTTT----AAGATATCCCCTTGGTGCACAAAGGTTTAGAACAATTCAATGATCTG----AGTCCAATATAGGCATTCAACCTATCATTCAGTTTTCTAGTAA-CTCAGTAGTTCTGTAATGACTTGCAATTTATTGTTCCTTT---AAAAAGTGATGAAGTTACCACTGTCTCACTAAACTTATAATATTAGCTTCATCA-GTACAATTCTTTCCCCTTCTTATTGTAGAACAAAAATGACCCATGCTCATTCTTACTTTATTGTAGAAACTGAAGGAA-----------------------AAAA---TAGAGCAACCTTTCT-GGGATATTAGAGTACTCGTGAATGATTCCATCACTAAAGGCAGATATAGCT-GGGGAGAAGAGCATAAT-------------------AATAATCATTCTGTAGCTTTC--------ATAAGCAATTTATTTCC-ATGTGCTGCTGGTCA-GGAAG--------------------------------TCAGCTCGGATGAAAGAA-GGAGAA--T-TAAAAGCA-GAGACTTACTTGTTA--TTATTGTA-TTTTTATGGAATATTTTAA-TATCAGCCTAAAGGAAGTTATTTAAGGTTTCCGGCAGAGCCATAACTAGGATAGAGTGAGGGGGA----GTTTAGAAATTTCGAGAGGATGG-ACA---------GCATT--TATTTA-TATT-GTATGGAGAATAA-TTAATGTTAGTATATA-ACAAGAAT-AA-TTAATTAAAATAGGAAGTTAGTTTCTCCCTGACTGGCC--TAGTGCTAGTGCTTCTCTAACAGTGAGTTCACAATGTCGTTGGG-TCTTTCACCCAAAGGATCTCATGGACCAGCTTATT-CCCTCCTGCACTCCTCCTGCA-CCCCT-CAAAAATCTGACTTTGGGGC-ATACTTTGTGCTGCTCAC-TCCAGCTGGGCCTTTATGAAGTTTCATTCTCCCAGGTGCCAACATTATGCTCCTGATGGCTTTGGTTGCTGTAAATCTTGTTCCCTCTCTCCCCCTGGGAGCAA-TAAACAGCCCATT-T---CA------------------------------------GAAGTCATCCCAA-CT-GGAGTGCTCAA-CACTAAGATT-CTAGATTATCACCTTACCACAGTCTAGTGGCCTAAAAATGAATTTGCAGAAGAATTAACTAAAAAATCAGATGCTTCTTTGCCATTACCAACAAACAGGGA-GGGGAAGGGAAAATT-CCTGGAATTATGCTTCTTGAAATGAAAAT-AATTTTACACCTAGACTTTCTGAGACACT-------------------------------------------------------------------------------------------------------------------------------------------AGTGGTCTCTTTCAGACTTAGCCAATAAACACAGAATTCTCCTTCCT-CCATATGATTTC--TTTTTAATATATGCCATTGATAG-AATTCATGCATTATACTTAACTACTACTATTTCTCTTTTCAGGATAACTTCAGATTCAAGCAAG
Dasyurus_spartacus		CAGAGATAACGATGGGTGGTATGTCTACATTCGTTTTTCCTTTGAAATATGTCACTAACCATGTCACT-GAACCACTAACAATATACATGTTCTGGCTAC----AGATGGTCCCTCATATGCTTACACATCTAACCCTTT----AAGATATCCCCTTGGTGCACAAAGGTTTAGAACAATTCGATGATCTG----AATCCAATATAGGCATTCAACCTATCATTCAGTTTTCTAGTAA-CTCAGTAGTTCTGTAATGACTTGCAATTTATTGTTCCTTT---AAAAAGTGATGAAGTTGCCACTGTCTCACTAAACTTATAATATTAGCTTCATCA-GTGCAATTCTTTCCCCTTCTTATTGTAGAACAAAAATGACCCATGCTCATTCTTACTTCATTGTAGAAACTGAAGGAA-----------------------AAAA---TAGAGCAACCTTTCT-GGGATATTAGAGTACTCGTGAATGATTCCACCACTAAAGGCAGATATAGCT-GGGAAGAAGAGCATAAT-------------------AATAATCATTCTGTAGCTTTC--------CTAGGCAATTTATTTCC-ATGTGCTGCTGGTCA-GGAAG--------------------------------TCAGCTCGGATGAAAGAA-GGAGAA--T-TAAAAGCA-GAGACTTACTTGTTA--TTATTGTA-TTTTTATGGAATATTTTAA-TATCAGCCTAAAGGAAGTTATTTAAGGTTTCCAGCAGAGCCATAACTAGGATAGAGTGAGGGGGA----GTTTAGAAATTTCTAGAGGATGG-ACA---------GCATT--TATTTA-TATT-GTATGGAAAATAA-TTAATGTTAGTATATA-ACAAGAAT-AA-TTAATTAAAATAGGAAGTTAGTTTCTCCCTGACTGGCC--TAGTGCTAGTGCTTCTCTAACAGTGAGTTCACAATGTCGTTGGG-TCTTTCACCCAAAGGATCTCATGGACCAGCTTATT-CTCTCCTGCACTCCTCCTGCA-CCCCT-CAAAAATCTGACTTTGGGGCAATACTTTGTGCTGCTCAC-TCCGG-TGGG-CTTTATGAAGTTTCATTCT-CCAGGTGCCAACATTATGCTCCTGATGGCTTTGGTTGCTGTAAATCTTGTTCCCTCTCTCCCCCTGGGAGCAA-TAAACAGCCCATT-T---CA------------------------------------GAAGTCATCCCAA-CT-GGAGTGCTCAA-CGCTAAGATT-CTAGATTATCATCTTACCACAGTCTAGTGGCCTAAAAATGAATTTGCAGAAGAA-TAACTAAAAAATCAGATGCTTCTTTGCCATTACCAACAAACAGGGA-GGGGAAGGGAAAATT-CCTGGAATTATGCTTCTTGAAATGAAAAT-AATTTTACATCTAGACTTTATGAGACACT-------------------------------------------------------------------------------------------------------------------------------------------AGTGGTCTCTTTCAGACTTAGCCAATAAACACAGAACTCTTCTTCCT-CCATATGATTTC--TTTTTAATATATGCCATCGATAG-AATTCATGCATTATACTTAACTACTACTATTTCTCTTTTCAGGATAACTTCAGATTCAAGTAAA
Dasyurus_viverrinus		CAGAGATAACGATGGGTGGTATGTCTACATTCGTTTTTCCTTTGAAATATGTCACTAACCATGTCACT-GAACCACTAACAATATACATGTTCTGGCTAC----AGATGGTCTCTCATATGCTTACACATCTAACCCTTT----AAGATATCCCCTTGGTGCACAAAGGTTTAGAACAATTCGATGATCTG----AATCCAATATAGGCATTCAACCTATCATTCAGTTTTCTAGTAA-CTCAGTAGTTCTGTAATGACTTGCAATTTATTGTTCCTTT---AAAAAGTGATGAAGTTGCCACTGTCTCACTAAACTTATAATATTAGCTTCATCA-GTGCAATTCTTTCCCCTTCTTATTGTAGAACAAAAATGACCCATGCTCATTCTTACTTCATTGTAGAAACTGAAGGAA-----------------------AAAA---TAGAGCAACCTTTCT-GGGATATTAGAGTACTCGTGAATGATTCCACCACTAAAGGCAGATATAGCT-GGGGAGAAGAGCATAAT-------------------AATAATCATTCTGTAGCTTTC--------CTAGGCAATTTATTTCC-ATGTGCTGCTGGTCA-GGAAG--------------------------------TCAGCTCGGATGAAAGAA-GGAGAA--T-TAAAAGCA-GAGACTTACTTGTTA--TTATTGTA-TTTTTATGGAATATTTTAA-TATCAGCCTAAAGGAAGTTATTTAAGGTTTCCAGCAGAGCCATAACTAGGATAGAGTGAGGGGGA----GTTTAGAAATTTCGAGAGGATGG-ACA---------GCATT--TATTTA-TATT-GTATGGAAAATAACTTAATGTTAGTATATA-ACAAGAAT-AA-TTAATTAAAATAGGAAGTTAGTTTCTCCCTGACTGGCC--TAGTGCTAGTGCTTCTCTAACAGTGAGTTCACAATGTCGTTGGG-TCTTTCACCCAAAGGATCTCATGGACCAGCTTATT-CCCTCCTGCACTCCTCCTGCA-CCCCT-CAAAAATCTGACTTTGGGGC-ATACTTTGTGCTGCTCAC-TCCAGCTGGG-CTTTATGAAGTTTCATTCT-CCAGGTGCCAACATTATGCTCCTGATGGCTTTGGTTGCTGTAAATCTTGTTCCCTCTCTCCCCCTGGGAGCAA-TAAACAGCCCATT-T---CA------------------------------------GAAGTCATCCCAA-CT-GGAGTGCTCAA-CACTAAGATT-CTAGATTATCATCTTACCACAGTCTGGTGGCCTAAAAATGAATTTGCAGAAGAA-TAACTAAAAAATCAGATGCTTCTTTGCCATTACCAACAAACAGGGA-GGGGAAGGGGAAATT-CCTGGAATTATGCTTCTTCAAATGAAAAT-AATTTTACATCTAGACTTTCTGAGACACT-------------------------------------------------------------------------------------------------------------------------------------------AGTGGTCTCTTTCAGACTCAGCCAATAAACACAGAATTCTTCTTCCT-CCATATGATTTC--TTTTTAATATATGCCATCGATAG-AAGTCATGCATTATACTTAACTACTACTATTTCTCTTTTCAGGATAACTTCAGATTCAAGTAAA
Myoictis_leucura		????????????????????????????????????????????????????????????????????????????????????????????????????????????????????????????????????????????????????????????????????????????????????????????????????????????????????????????????????????????????????????????????????????????????????????????????????????????????????????????????????????????????????????????????????????????????????????????????????????????????????????????????????????????????????????????????????????????????????????????????????????????????????????????????????????????????????????????????????????????????????????????????????????????????????????????????????????????????????????????????????????????????????????????????????????????????????????????????????????????????????????????????????????????????????????????????????????????????????????????????????????????????????????????????????????????????????????????????????????????????????????????????????????????????????????????????????????????????????????????????????????????????????????????????????????????????????????????????????????????????????????????????????????????????????????????????????????????????????????????????????????????????????????????????????????????????????????????????????????????????????????????????????????????????????????????????????????????????????????????????????????????????????????????????????????????????????????????????????????????????????????????????????????????????????????????????????????????????????????????????????????????????????????????????????????????????????????????????????????????????????????????????????????????????????????????????????????????????????????????????????????????????????????????????????????????????????????????????????????????????????????????????????????????????????????????????????????????????????????????
Myoictis_melas			CAGAGATAACGATGGGTGGTATGTCTACATTCGTTTTTCCTTTGAAATATGTCACTAACCATGTCACT-GAACCACTAACAATATACATGTTCTGGCTAC----AGATGGTCCCTCATATGCTTACATGTCTAACCCTTT----AAGATATCCCCTTGGTGCACAAAGGTTTAAAACAATTCCATGATCTC----AGTCCAATATAGGCATTCAACCTATCATTCAGTTTTCTAGTAA-CTCAGTAGTTCTGTAATGACCTGCAATTTATTGTTCCTTT---AAAAAGTGATGAAGTTGCCACTCTCTCACTAAACTTATAACATTAGCTTCATCA-GTGCAATTTTTTCCCCTTCTTATTGCAGAACAAAAAAGACCC---CTCGTT----GTTCATTGTAGAAACTGAAGGAAAT-AAAAAGTCCCCCACGTGCCTAAAA---TAGAGCAACCTTTCT-GGGATATTACAGTACTCGTGAATGATTCCAACACTGAAGGCAGATATAGCT-GGGGAGAAGAGCATAAT-------------------AATAATCATTCTGTAGCTTTC--------ATAGGCAATTTATTTCC-ATGTGTTGCTGGTCA-GGAAG--------------------------------TCAGCTCGGAT-AAAGAA-GGAGAA--T-TAAAAGCA-GAGACTTACTCGTCA--TTATTG-ATTTTTTATGGAATATTTAAA-TATCAGCCTAAAGGAAGTTATTTAAGGTTTCCAGCAGAGCCATAACTAGGATAGAGTGGGGGGTG---GGGGTAGAATTTTCTAGAGGAT-G-ACA---------GCATT--TATATA-TATT-G--ATGAGAATAA-TTAATGTTAGCATATA-ACAAGAAT-AA-TTAATTAAAATAGGAAGTTAGCGTCTCCCTGACTGGCC--TAGTGCTAGTGCTTCTCTAACAGTGAGTTCACAATGTCGTTGGGTTCTTTCAACCAAAGGATCTCATGGACCAGCTTATT-CCCTCCTGCACTCCTCCTGCA-CCCCT-CAAAAATCTGACTTTGGGGC-ATACTTTGTGCTGCTCAC-TCCAGCTGGG-CTTTATGAAGTTTCATCCTCCCAGGTGCCAACATTATGCTCCTGATGGCTTTGGTTGCTGTAAATCTTGTTCCCTCTCTCCCCCTGGGAGCAA-TAAACAGCCCATT-C--CCA------------------------------------GAAGTCATCCAAA-CT-GGAGTGCTCAA-CACTAAGATT-CTAGATTATCACCTTACCACAATCTAGTGGCCTAAAAATGAATTTGCAGAAGAA-TAACTAAAAAATCAGATGCTTCTTTGCCATTACCAACAAACAGGGA-GAGGAAGGGAAAATT-CCTGGAATTATGCTTCTTGAAATGAAAAT-AATTTTA---CTAGACTTTCTGAGACACT-------------------------------------------------------------------------------------------------------------------------------------------AGTGGTCTCTTTCAGACTTAGCCAATAAACGCAGAATTCTCCTTCCTCCCATATGATTTC--TTTTTAATATATGCCATTGATAG-AATTCATGCATTATACTTAACTACTACTATTTCTCTTTTCAGGATAACCTCAGATTCAAGTAAA
Myoictis_wallacei		CAGAGATAATGATGGGTGGTATGTCTACATTCGTTTTTCCTTTGAAATATGTCACTAACCATGTCACT-GAACCACTAACAATATACATGTTCTGGCTAC----AGATGGTCCCTCATATGCTTACACGTCTAACCCTTT----AAGATATCCCCTTGGTGCACAAAGGTTTAGAACAATTCCATGATCTC----AGTCCAATATAGGCATTCAACCTATCATTCAGTTTTCTAGTAA-CTCAGTAGTTCTGTAATGACCTGCAATTTATTGTT-CTTT---AAAAAGTGATGAAGTTGCCACTCTCTCACTAAACTTATAACATTAGCTTCATCA-GTGCAATTCTTTCCCCTTCTTATTGTAGGACAAAAAAGACCC---CTCGTT----GTTCATTGTAGAAACTGAAGGAAAT-AAAAAGTCCCCCACGTGCCTAAAA---TAGAGCAACCTTTCTGGGGATATTACAGTACTCGTGAATGATTCCAACACTGAAGGCAGATATAGCT-GGGGAGAAGAGCATAAT-------------------AATAATCATTCTGTAGCTTTC--------ATAGGCAATTTATTTCC-ATGTGTTGCTGGTCA--GAAG--------------------------------TCAGCTCGGAT-AAAGAA-GGAGAA--T-TAAAAGCA-GAGACTTACTCGTCA--TTATTG-ATTTTTTATGGAATATTTAAA-TATCAGCCTAAAGGAAGTTATTTAAGGTTTCCAGCAGAGCCATAACTAGGATAGAGTGAGGGAGGGGTGGGTTAGAAATTTCTAGAGGATGG-ACA---------GCATT--TATATA-TATT-G--ATGGTAATAA-TTAATGTTAGCATATA-ACAAGAAT-AA-TTAATTAAAATA-GAAGTTAGTGTCTCCCTGACTGGCC--TAGTGCTAGTGCTTCTCTAACAGTGAGTTCACAATGTCGTTGGGTTCTTTCAACCAAAGGATCTCATGGACCAGCTTATT-CCCTCCTGCACTCCTCCTGCA-CCCCT-CAAAAATCTGACTTTGGGGC-ATACTTTGTGCTGCTCAC-TCCAGCTGGG-CTTTATGAAGTTTCATCCTCCCAAGTGCCAACATTATGCTCCTGATGGCTTTGGTTGCTGTAAATCTTGTTCCCTCTCTCCCCCTGGGAGCAATTAAACAGCCCATT-C--CCA------------------------------------GAAGTCATCCAAACCT-GGAGTGCTCAA-CACTAAGATT-CTAGATTATCACCTTACCACAGTCTAGTGCCCTAAAAATGAATTTGCAGAAGAA-TAACTAAAAAATCAGATGCTTTTTTGCCATTACCAACAAACAGGGA-GAAGAAGGGAAAATTCCCTGGAATTATACTTCTTGAGATGAAAAT-AATTTTA---CTAGACTTTCTGAGACACT-------------------------------------------------------------------------------------------------------------------------------------------AGTGGTCTCTTTCAGACTTAGCCAATAAACGCAGAATTCTCCTTCCTCCCATATGATTTC--TTTTTAATATATGCCATTGATAG-AATTCATGCATTATACTTAACTACTACTATTTCTCTTTTCAGGATAACTTCAGATTCAAGTAAA
Pseudantechinus_bilarni		CAGAGATAACGATGGGTGGTATGTCTACATTCGTTTTTCCTTTGAAATATGTCACTAA---TGTCACT-GAATCATTAACAATATACATGTTCTGGCTAC----AGATGGTCCCTCATATGCTTACACGTCTAACCCTTT----AAGATATCCCCTTGGTGCACAAAGGTCTAGAACAATTCCATGATCTC----AGTCCAATATAGGCATTCAA-CTATCATTCAGTTTTCTAGTAA-CTCAGTAGTTCTGTAATGACCTGCAATTTATTGTTCCTTT---AAAAAGTGATGAAGTTGCCACTCTCTCACTAAACTTATAACATTAGCTTCATCA-GTGCAATTCTTTCCCCTTCTTATTGCAGAACAAAAAAGACCT---CTCGTT----GTTCATTGTAGAAACTGAAGAAAAG--AAAAGTCCCCCATGTGTCTAAAA---TAGAGCAACCTTTCT-GGGATATTACAGTACTTGTGAATGATTCCAACACTGAAGGCAGATATAGCT-GGGGAGAAGAGCATAAT-------------------AATAATCATTCTGTAGCTTTC--------ATAGGCAATTAATTTCC-ATGTGCTGCTGGTCA-GCAAG--------------------------------TCAGCTCGGATGAAAGAA-GGAGAA--T-TAAAAGCA-GAGACTTACTCGTCA--TTATTGTATTTTTTATGGAATATTTAAA-TATCAGCCTAAAGGAAGTTATTTAAGGTTTCCAGCAGAGCCCTAACTAGGATAGAGTGAGGGGGG----TTTTAGAAATTTCTAGAGGATGG-ACA---------GCATT--TATATA-TATT-GTATGGAGAATAA-TTAATGTTAGCATATA-ACAAGAAT-AA-TTAATTAAAATAGGAAGTTAGTTTCTCCCTGACTGGCC--TAGTGCTAGTGCTTCTCTAACAGTGAGTTCACAATGTTGTTGGG-TCTTTCACCCAAAGGATCTCATGGATCAGCTTATT-CCCTCCTGCACTCCTCCTGCA-CCCCT-CAAAAATCTGACTTTGGGGC-ATACTTTGTGCTGCTCAC-TACAGCTGGG-CTTTATGAGGTTTCATTCTTCCAGGTGCCAACATTATGCTCCTGATGGCTTTGGTTGCTGTAAATCTTATTCCCTCTCTCCCCCTGGGAGCAA-TAAACAGCCCATT-C---CA------------------------------------GAAGTCATCCAAA-CT-GGAGTGCTCAA-CACTAAGATT-CTAGATTATCACCTTAC-ACAGTCTAATGGCCTAAAAATGAATTTGCAGAAGAA-TAACTAAAAAATCAGATGCTTCTTTGCCATTACCAACAAACAGGGA-GGGGAAGGGAAAATT-CCTGGAATTATGCCTCTTGAAATGAAAAT-AATTTTACATCTAGACTTTCTGAGACACT-------------------------------------------------------------------------------------------------------------------------------------------AGTGGTCTCTTTCAGACTTAGCCAATAAACACAGAATTCTCCTTCCT-CCATATGATTTC--TTTTTAATATATGCCATTGATAG-AATTCATGCATTATACTTAACTACTACTATTTCTCTTTTCAGGATAACTTCAGATTCAAGTAAA
Pseudantechinus_mimulus		-----------------GGTATGTCTACATCCGTTTTTCCTTTGAAATATGTCACTAACCATGTCACT-GAATCATTAACAATATACGTGTTCTGGCTAC----AGATGGTCCCTCATATGCTTACACGTCTAACCCTTT----AGGATATCCCCTTGGTGCATAAAGGTTTAAAACAATTCTATGATCTC----AGTCCAATATAGGCATTCAACCTATCATTCAGTTTTCTAGTAA-CTCAGTAGTTCTGTAATGACCTGCAATTTATTGTTCCTTT---AAAAAGTGATGAAGTTGCCACTCTCTCACTAAACTTATAATATTAGCTTCATCA-GTGCAATTCTTTCCCCTTCTTATTGCAGAACAAAAAAGACCT---CTCGTT----GTTCATTGCAGAAACTGAAGAAAAG-AAAAAGTCCCCCATGTGTCTAAAA---TAGAGC------------------------------AATGATTCCAACACTGAAGGCAGATTTAGCT-GGGGAGAAGAGCATAAT-------------------AATAATCATTCTGTAGCTTTC--------ATAGCCAATTAATTTCC-ATGTGCTGCTGGTCA-GGAAG--------------------------------TCAGCTCGGATGA---AA-GGAGAA--T-TAAAAGCA-GAGACTTACTCGTCA--TTATTGTATTTTTTATGGAATATTTAAA-TATCAGCCTAAAGGAAGTTATTTAAGGTTTCCAGCAGAGCCATAACTAGGATACAGTGAGGGGGG----TTTTAGAAATTTCTAGAGGATGG-ACA---------GCATT--TATATA-TATT-GTATGGAGAATAA-TTAATGTTAGCATATA-ACAAGAAT-AA-TTAATTAAAATAGGAAGTTAGTTTCTCCCTGACTGGCC--TAGTGCTAGTGCTTCTCTAACAGTGAGTTCACAATGTTGTTGGG-TCTTTCACCCAAAGGATCTCATGGAGCAGCTTATT-CCCTCCTGCACTCCTCCTGCA-CCCCT-CAAAAATCTGACTTTGGGGC-ATACTTTGTGCTGCTCAC-TCCAGCTGGG-CTTTATGAAGTTTCATTCTTCCAGGTGCCAACATTATGCTCCTGATGGCTTTGGTTGCTGTAAATCTTGTTCCCTCTCTCCCCCTGGGAGCAA-TAAACAGCTCATT-CATCCAAGGCTCTTTATCCTTGGATAGTGATCCAAGTCTTTGGAAGTCATCCAAA-CT-GGAGTGCTCAA-CACTAAGATT-CTAGATTATCACCTTACCACAGTCTAGTGGTCTAAAAATGAATTTGCAGAAGAA-TAACTAAAAAATCAGATGCTTCTTTGCCATTACCAACAAACAGGA--GGGGAAGGGAAAATT-CCTGGAATTATGCTTCTTGAAATGAAAAT-AATTTTACATCTAGACTTTCTGAGACACT-------------------------------------------------------------------------------------------------------------------------------------------AGTGGTCTCTTTCAGACTTAGCCAATAAACATAGAATTCTCCTTCCT-CCATATGATTTC--TTTTTAATATATGCCATTGATAG-AATTCATGTATTATACTTAACTACTACTATTTCTCTTTTCAGGATAACTTCAGATTCAAGT---
Pseudantechinus_ningbing	CAGAGATAACGATGGGTGGTATGTCCACATTCGTTTTTCCTTTGAAATATGTCACTAACCATGTCACT-GAATCATTAACAATATACGTGTTCTGACTAC----AGATGGTCCCTCATATGCTTACACGTCTAACCCTTT----AAGATATCCCCTTGGTGCACAAAGGTTTAAAACAATTCCATGATCTC----AGTCCAATATAGGCATTCAACCTATCATTCAGTTTTCTAGTAA-CTCAGTAGTTCTGTAATGACCTGCAATTTATTGTTCCTTT---AAAAAGTGATGAAGTTGCCACTCTCTCACTAAACTTATAACATTAGCTTCATCA-GTGCAATTCTTTCCCCTTCTTATTGCAGAACAAAAAAGACCT---CTCGTT----GTTCATTGCAGAAACTGAAGAAAAG-AAAAAGTCCCCCATGTGTCTAAAA---TAGAGC------------------------------AATGATTCCAACACTGAAGGCAGATTTAGCT-GAGGAGAAGAGCATAAT-------------------AATAATCATTCTGTAGCTTTC--------ATAGCCAATTAATTTCC-ATGTGCTGCTGGTCA-GGAAG--------------------------------TCAGCTCGGATGA---AA-GGAGAA--T-TAAAAGCA-GAGACTTACTGGTCA--TTATTGTATTTTTTATGGAATA-TTTAA-TATCAGCCTAAAGGAAGTTATTTAAGGTTTCCAGCAGAGCCATAACTAGGATAGAGTGAGGGGGG----TTTTAGAAATTTCTAGAGGATGG-ACA---------GCATTTATATATA-TATT-GTATGGAGAATAA-TTAATGTTAGCATATA-ACAAGAAT-AA-TTAATTAAAATAGGAAGTTAGTTTCTCCCTGACTGGCC--TAGTGCTAGTGCTTCTCTAACAGTGAGTTCACAATGTTGTTGGG-TCTTTCACCCAAAGGATCTCATGGAGCAGCTTATT-CCCTCCTGCACTCCTCCTGCA-CCCCT-CAAAAATCTGACTTTGGGGC-ATACTTTGTGCTGCTCAC-TCCAGCTGGG-CTTTATGAAGTTTCATTCTTCCAGGTGCCAACATTATGCTCCTGATGGCTTTGGTTGCTGTAAATCTTGTTCCCTCTCTCCCCCTGGGAGCAA-TAAACAGCCCATT-C--TCAAGGCTCTTTATCCTTGGATAGTCATCCAAGTCTTTGGAAGTCATCCAAA-CT-GGAGTGCTCAA-CACTAAGATT-CTAGATTATCACCTTACCACAGTCTAGTGGTCTAAAAATGAATTTGCAGAAGAA-TAACTAAAAAATCAAATGCTTCTTTGCCATTACCAACAAACAGGA--GGGGAAGGGAAAATT-CCTGGAATTATGCTTCTTGAAATGAAAAT-AATTTTACATCTAGACTTTCTGAGACACT-------------------------------------------------------------------------------------------------------------------------------------------AGTGGTCTCTTTCAGACTTAGCCAATAAACATAGAATTCTCCTTCCT-CCATATGATTTC--TTTTTAATATATGCCATTGATAG-AATTCATGTATTATACTTAACTACTACTATTTCTCTTTTCAGGATAACTTCAGATTCAAGTAAA
Pseudantechinus_roryi		CAGAGATAACGATGGGTGGTATGTCTACATTCGTTTTTCCTTTGAAATATGTCACTAACCATGTCACT-GAATCATTAACAATATACGTGTTCTGGCTAC----AGATGGTCCCTCATATGCTTACACGTCTAACCCTTT----AAGATATCCCCTTGGTGCACAAAGGTTTAAAACAATTCCATGATCTC----AATCCAATATAGGCATTCAACCTATCATGCAGTTTTCTAGTAA-CTCAGTAGTTCTGTAATAACCTGCAATTTATTGTTCCTTT---AAAAAGTGATGAAGTTGCCACTCTCTCACTAAACTTATAAAATTAGCTTCATCA-GTGCAATTCTTTCCCCTTCTTATTGCAGAACAAAAAAGACCT---CTCGTT----GTTCATTGTAGAAACTGAAGAAAAG-AAAAAGTCCCCCATGTGTCTAAAA---TAGAGCAACCTTTCT-GGGATATTACAGTACTCATGAATGATTCCAACACTGAAGGCAGATATAGCT-GGGGAGAAGAGCATAAT-------------------AATAATCATTCTGTAGCTTTC--------ATAGGCAATTTATTTCC-ATGTGCTGCTGGTCA-GGAAG--------------------------------TCAGCTCGGATGAAAGAA-GGAGAA--T-TAAAAGCA-GAGACTTACTCGTCA--TTATTGTATTTTTTATGGAATATTTAA--TATCAGCCTAAAGGAAGTTATTTAAGGTTTCCAGCAGAGCCATAACTAGGATAGAGTGAGGGGGG----TTTTAGAAATTTCTAGAGGATGG-ACA---------GCATT--TATATA-TATT-GTATGGAGAATAA-TTAATGTTAGCATATA-ACAAGAAT-AA-TTAATTAAAATAGGAAGTTAGTTTCTCCCTGACTGGCC--TAGTGCTAGTGCTTCTCTAACAGTGAGTTCACAATGTTGTTGGG-TCTTTCACCCAAAGGATCTCATGGAGCAGCTTATT-CCCTCCTGCACTCCTCCTGCA-CCCCT-CAAAAATCTGACTTTGGGGC-ATACTTTGTGCTGCTCAC-TCCAGCTGGG-CTTTATGAAGTTTCATTCTTCCAGGTGCCAACATTATGCTCCTGATGGCTTTGGTTGCTGTAAATCTTGTTCCCTCTCTCCCCCTGGGAGCAA-TAAACAGCCCATT-C---TC------------------------------------GAAGTCATCCAAA-CT-GGAGTGCTCAA-CACTAAGATT-CTAGATTATCACCTTACCACAGTCTAGTGGTCTAAAAATGAATTTGCAGAAGAA-TAACTAAAAAATCAGATGCTTCTTTGCCATTACCAACAAACAGGGA-GAGGAAGGGAAAATT-CCTGGAATTATGCTTCTTGAAATGAAAAT-AATTTTACATCTAGACTTTCTGAGACACT-------------------------------------------------------------------------------------------------------------------------------------------AGTGGTCTCTTTCAGACTTAGCCAATAAACATAGAATTCTCCTTCCT-CCATATGATTTC--TTTTTAATATATGCCATTGATAG-AATTCATGTATTATACTTACCTACTACTATTTCTCTTTTCAGGATAACTTCAGATTCAAGTAAA
Pseudantechinus_woolleyae	CAGAGATAACGATGGGTGGTATGTCTACATTCGTTTTTCCTTTGAAATATGTCACTAACCATGTCACT-GAATCATTAACAATATACGTGTTCTGGCTAC----AGATGGTCCCTCATATGCTTACACGTCTAACCCTTT----AAGATATCCCCTTGGTGCACAAAGGTTTAAAACAATTCCATGATCTC----AGTCCAATATAGGCATTCAACCTATCATTCAGTTTTCTAGTAA-CTCAGTAGTTCTGTAATGACCTGCAATTTATTGTTCCTTT---AAAAAGTGATGAAGTTGCCACTCTCTCACTAAACTTATAACATTAGCTTCATCA-GTGCAATTCTTTCCCCTTCCTATTGCAGAACAAAAAAGACCT---CTCGTG----GTTCATTGTAGAAACTGAAGAAAAG-AAAAAGTCCCCCATGTGTCTAAAA---TAGAGCAACCTTTCT-GGGATATTACAGTACTCATGAATGATTCCAACAGTGAAGGCAGATATAGCT-GGGGAGAAGAGCATAAT-------------------AATAATCATTCTGTAGCTTTC--------ATAGGCAATTAATTTCC-ATGTGCTGCTGGTCA-GGAAG--------------------------------TCAGCTCGGATGAAAGAA-GGAGAA--T-TAAAAGCA-GAGACTTACTCGTCA--ATATTGTATTTTTTATGGAATATTT-AA-TATCAGCCTAAA-GAAGTTATTTAAAGTTTCCAGCAGAGCCATAACTAGGATAGAGTGAGAGGGG---AGGTTAGAAATTTCTAGAGGATGG-ACA---------GCATT--TATATA-TATT-GTATGGAGAATAA-TTAATGTTAGCATATA-ACAAGAAT-AA-TTAATTAAAATAGGAAGTTAGTTTCTCCCGGATTGGCC--TAGTGCTAGTGCTTCTCTAACAGTGAGTTCACAATGTTGTTGGG-TCTTTCACCCAAAGGATCTCATGGAGCAGCTTATT-CCCTCCTGCACTCCTCCTGCA-CCCCT-CAAAAATCTGACTTTGGGGC-ATACTTTGTGCTGCTCAC-TCCAACTGGG-CTTTATGAAGTTTCATTCTTCCAGGTGCCA-----ATGCTCCTGATGGCTTTGGTTGCTGTAAATCTTGTTCCCTCTCTCCCCCTGGGAGCAA-TAAACAGTCCATT-C---CA------------------------------------GAAGTCATCCAAA-CT-GGAGTGCTCAA-CACTAAGATT-CTAGATTATCACCTTACCACAGTCTAGTGGCCTAAAAATGAATTTGCAGAAGAA-TAACTAAAAAATCAGATGCTTCTTTGCCATTACCAACAAACAGGGA-GGGGAAGAGAAAATT-CCTGGAATTATGCTTCTTGAAATAAAAAT-AATTTTACATCTAGACTTTCTGAGACACT-------------------------------------------------------------------------------------------------------------------------------------------AGTGGTCTCTTTCAGACTTAGCCAATAAACACAGAATTCTCCTTCCT-CCATAGGATTTC--TTTTTAATATATGCCATTGATAG-AATTCATGTATTATACTTAACTACTACTATTTCTCTTTTCAGGATAACTTCAGATTCAAGTAAA
Antechinus_agilis		------------------GTATGTCTACATTCGTTTTTCCTTTGAAATATGTCATTAACCATGTCACT-GAACCATTAACAACACACATATTCTGGCTAC----AGATGGTCCCTCATATGCTTGCATGTCTGACACTTT----AAGGTATCCCTTTGGTGCACAAAGGTCTAGAACAATTCCATGATCTC----GGTCCAATATAGGCATTCAACCTATCATTCAGTTTTCTAGTAA-CTCAGCAGTTCTGTAATGACCTGCAATT---TGTTCCTTT---AAAAAGTGATGAAGTTGCCAC--TCTCACTGAACTTATAACATTAACTTCATCA-GTGCAATTCTTTCCCTTTCTGATTGCAGAACAAAAAAGACCT---TTCATT----GTTCATTGTTGAAACTGAAGAAAAG-AAAAAGTCCCCCATGTGCCTAAAA---TAGAGCAACCTTTCT-GGGATATTACAGTACTCATGAATGATTCCAACCCTGAAGGCAGATATAGCT-GGGGAGAAGAGCAGAACTAAGTAGCTACCATGAATAAACAATCATCCTGTAGCTTTC--------ATAGGCAATTTATTTCC-ATGTGTTGCTGGTCA-GGAAG--------------------------------TCAGCTGGAATGAAAGAA-GGAGAA--T-TAAAAGCA-GAGACTTGCTCATCA--TTATCGTATTTTTTATGGAATATTTTAA-TATCAGCTTAAAAGAAGTTATTTAAGATTTCCAGCAAAGCCATAACTAGGATGGAATGAAGGGGG----CTTTAGAAATTTCTAGAGGATGG-ACA---------GCATT--TATATA-TATT-GTATGGAGAATAA-TTAATGTTAGCATGTA-GCAAGAAT-AA-TTAATTAAAATAGGAAGTTAGTTTCTCCCTGACTGGCC--TAGTGCTAGTGCTTCTCTTATAGTGACTTCACAATGTCCTTGGG-TCTTTCACCCAGAGCATCTCATGGGCCAGCTTCTTCCCCTCCTGCACTCCTCTTGCA-CCCCT-CAAAAATCTGACTTTGGGAC-ATACTTTGTGCTGCTCAC-TCCAGCTGGG-CTTTATGAAGTTTCATTCTTCCAGGTGCCAACATTATGCTCCTGATGGCTTTGGTTGCTGTAAATCTTGTTCCCTCTTTCCCCCTGAGAGCAA-TAAGCAGCCCATT-C---CA-----------------------------------GGAAGTCACCCAAA-CA-GGAGTGCTCAA-CACTAAGATT-CCAGATTATCACTTTACCACAGTCTAGTAGCCTAAAAATGAATTTGCAGAAGAA-TAACTAAAAAATCAGATGCTTCT----------------------------------------CCTGGAATTATGCTTCTTGAAATGAAAAT-AATTTTACATCTAGACTTTCTGAGACACC-------------------------------------------------------------------------------------------------------------------------------------------AGTGGTCTCTTTCAGACCTAGCCAATAAACACAGATTTCTCCTCCCC-CCATATGATTTC--TTTTTAATATGTGCCA-TGTGAG-AACCCACGCGTTATACTTAACTACTACTATTTTTCTTTTCAG----------------------
Antechinus_bellus		------------------GTATGTCTACATTCGTTTTTCCTTTGAAATATGTCATTAACCATGTCACT-GAACCATTAACAACACACATATTCTGGCTAC----AGATGGTCCCTCATATGCTTGCATGTCTGACACTTT----AAGGTATCCCTTTGGTGCACAAAGGTCTAGAACAATTCCATGATCTC----GGTCCAACATAGGCATTCAACCTATCATTCAGTTTTCTAGTAA-CTCAGCAGTTCTGTAATGACCTGCAATT---TGTTCCTTT---AAAAAGTGATGAAGTTGCCAC--TCTCACTGAACTTATAACATTAACTTCATCA-GTGAAATTCTTTCCCTTTCTTATTGCAGAACAAAAAAGACCT---TTCATT----GTTCATTGTTGAAACTGAAGAAAAG-AAAAAGTCCCCCATGTGCCTAAAA---TAGAGCAACCTTTCT-GGGATATTACAGTACTCATGAATGATTCCAACCCTGAAGGCAGATAAAGCT-GGGGAGAAGAGCAGAACTAAGTAGCTACCATGAATAAACAATCATCCTGTAGCTTTC--------ATAGGCAATTTATTTCC-ATGTGTTGCTGGTCA-GGAAG--------------------------------TCAGCTGGAATGAAAGAA-GGAGAA--T-TAAAAGCA-GAGACTTGCTCATCA--TTATCGTATTTTTTACGGAATATTTTAA-TATCAGCTTAAAGGAAGTTATTTAAGATTTCCAGCAAAGCCATAACTAGGATGGAATGAAGGGGG----CTTTAGAAATTTCTAGAGGATGG-ACA---------GCATT--TATATA-TATT-GTATGGAGAACAA-TTAATATTAGCATGTA-GCAAGAAT-AA-TTAATTAAAATAGGAAATTAGTTTCTCCCTGACTGGCC--TAGTGCTAGTGCTTCTCTTATAGTGACTTCACAATG----GGGG-TGAAAGACCCAGAACTTCTCATGGGGCAGCTTCTTCCCCTCCTGCACTCCTATTGCA-CCCCTCCAAAAATCTGACTTTGGGAC-ATACTTTGTGCTGCTTCC-TCCAGCTGGG-CTTTATGAAGTTTCATTCTTCCAGGTGCCAACATTATGCTCCTGATGGCTTTGGTTGCTGTAAATCTTGTTCCCTCTTTCCCCCTGAGAGCAA-TAAACAGCCCATTCC---CA------------------------------------GAAGTCACCCAAA-CA-GGAGTGCTCAA-CACTAAGATT-CCAGATTATCACTTTACCACAGTCTAGTAGCCTAAAAATGAATTTGCAGAAGAA-TAACTAAAAAATCAGATGCTTCT----------------------------------------CCTGGAATTATGCTTCTTGAAATGAAAAT-AATTTTACATCTAGACTTTCTGAGACACC-------------------------------------------------------------------------------------------------------------------------------------------AGTAGTCTCTTTCAGACCTAGCCAATAAACACAGAATTCTCCTTCCT-CCATATGATTTC--TTTTTAATATATG-CATTGATAG-AATCCATGCCTTATACTTAACTACTACTATTTTTCTTTTCAG----------------------
Antechinus_godmani		------------------GTATGTCTACATTCGTTTTTCCTTTGAAATATGTCATTAACCATGTCACT-GAACCATTAACAACACACATATTCTGGCTAC----AGATGGTCCCTCATATGCTTGCATGTCTGACACTTT----AAGGTATCCCTTTGGTGCACAAAGGTCTAGAACAATTCCATGATCTC----GGTCCAATATAGGCATTCAACCTATCATTCAGTTTTCTAGTAA-CTCAACAGTTCTGTAATGACCTGCAATT---TGTTCCTTT---AAAAAGTGATGAAGTTGCCAC--TCTCACTGAACTTATAACATTAACTTCATCA-GTGCAATTCTTTCCCTTTCTTACTGCAGAACATAAAAGACCT---TTCCTT----GCTCATTGTTTAAACTGAAGAAAAG-AAAAAGTCCCCCATGTGCCTAAAA---TAGAGCAACCTTTCT-GGGATATTACAGTACTCTTGAATGATTCCAACCCTGAAGGCAGATAAAGCTGGGGGAGAAGAGCAGAACTAAGTAGCAACCATGAATAAACAATCATCCTGTAGCTTTC--------ATAGGCAATTTATTTCC-ATGTGTTGCTGGTCA-GGAAG--------------------------------TCAGCTGGAATGAAAGAA-GGAGAA--T-TAAAAGCA-GAGACTTGCTCATCA--TTATCGTATTTTTTATGGAATATTTTAA-TATCAGCTTAAAGGAAGTTATTTAAGATTTCCAGCAAAGCCATAACTAGGATGGAATGAAGGGGG----CTTTAGAAATTTCTAGAGGATGG-ACA---------GCATT--TATATA-TATT-GTATAGAGAATAA-TTAATGTTAGCATATA-GCAAGAAT-AA-TTAATTAAAATAGGAAGTTAGTTTCTCCCTGACTGGCC--TAGTGCTAGTGCTTCTCTTATAGTGACTTCACAATGTCCTTGGG-TCTTTCACCCAGAGCATCTCATGGGCCAGCTTCTTCCCCTCCTGCACTCCTCTTGCA-CCTCT-CAAAAATCTGACTTTGGGAC-ATACTTTGTGCTGCTCAC-TCCACCTGGG-CTTTATGAAGTTTCATTCTTCCAGGTGCCAACATTATGCTCCTGATGGCTTTGGTTGCTGTAAATCTTGTTCCCTCTTTCCCCCTGAGAGCAA-TAAACAGCCCATT-C---CA-----------------------------------GGAAGTCACCCAAA-CA-GGAGTGCTCAA-CACTAAGATT-CCAGATTATCACTTTACCACAGTCTAGTAGCCTAAAAATGAATTTGCAGAA----TAACTAAAAAATCAGATGCTTCTTTCCCATCACCAACAAACGGGGA-GGGGAAGGGAAAATT-CCTGGAATTATGCTTCTTGAAATGAAAAT-AATTTTACATCTAGACTTTCTGAGACACC-------------------------------------------------------------------------------------------------------------------------------------------AGTGGTCTCTTTCAGACCTATCCAATAAACACAGAATTCTCCTTCCT-CCATATGATTTC--TTTTTAATATATG-CATTGATAG-AATCCATGCATTATACTTAGCTACTACTATTTTTCTTTTCAG----------------------
Antechinus_leo			------------------GTATGTCTACATTCGTTTTTCCTTTGAAATATGTCATTAACCATGTCACT-GAACCATTAACAACGCATATATTCTGGCTAC----AGATGGTCCCTCATATGCTTGCATGTCTGACACTTT----AAGGTATCCCTTTGGTGCACAAAGGTCTAGAACAATTCCATGATCTC----GGTCCAATATAGGCATTCAACCTATCATTCAGTTTTCTAGTAA-CTCAGCAGTTCTGTAATGACCTGCAATT---TGTTCCTTT---AAAAAGTGATGAAGTTGCCAC--TCTCACTGAACTTATAACATTAACTTCATCA-GTGAAATTCTTTCCCTTTCTTATTGCAGAACAAAAAAGACCT---TTCATT----GTTCATTGTTGAAACTGAAGAAAAG-AAAAAGTCCCCCATGTGCCTAAAA---TAGAGCAACCTTTCT-GGGATATTACAGTACTCATGAATGATTCCAACCCTGAAGGCAGATAAAGCT-GGGGAGAAGAGCAGAACTAAGTAGCTACCATGGATAAACAATCATCCTGTAGCTTTC--------ATAGGCAATTTATTTCC-ATGTGTTGCTGGTCA-GGAAG--------------------------------TCAGCTGGAATGAAAGAA-GGAGAA--T-TAAAAGCA-GAGACTTGCTCATCA--TTATCGTATTTTTTATGGAATATTTTAA-TATCAGCTTAAAGGAAGTTATTTAAGATTTCCAGCAAAGCCATAACTAGGATGGAATGAAGGGGG----CTTTAGAAATTTCTAGAGGATGG-ACA---------GCATT--TATATA-TATT-GTATGGTGAATAA-TTAATATTAGCATGTA-GCAAGAAT-AA-TTAATTAAAATAGGAAATTAGTTTCTCCCTGACTGGCC--TAGTGCTAGTGCTTCTCTTATAGTGACTTCACAAT------GGG-TGAAAGACCCAGAGCTTCTCATGGGCCAGCTTCTTCCCCTCCTGCACTCCTCTTGCA-CCCCT-CAAAAATCTGACTTTGGGAC-ATACTTTGTGCTGCTCAC-TCCAGCTGGG-CTTTATGAAGTTTCATTCTTCCAGGTGCCAACATTATGCTCCTGATGGCTTTGGTTGCTGTAAATCTTGTTCCCTCTTTCCCCCTGAGAGCAA-TAAACAGCCCATTCC---CA------------------------------------GAAGTCACCCAAA-CA-GGAGTGCTCAA-CACTAAGATT-CCAGATTATCACTTTACCACAGTCTAGTAGCCTAAAAATGAATTTGCAGAAGAA-TAACTAAAAAATCAGATGCTTCT----------------------------------------CCTGGAATTATGCTTCTTGAAATGAAAAT-AATTTTACATCTAGACTTTCTGAGACACC-------------------------------------------------------------------------------------------------------------------------------------------AGTAGTCTCTTTCAGACCTAGCCAATAAACACAGAATTCTCCTTCCT-CCATATGATTTC--TTTTTAATATATG-CATTGATAG-AATCCATGCATTATACTTAACTACTACTATTTTTCTTTTCAG----------------------
Antechinus_minimus		------------------GTATGTCTACATTCGTTTTTCCTTTGAAATATGTCATTAACCATGTCACT-GAACCATTAACAACACACATATTCTGGCTAC----AGATGGTCCCTCATAT-CTTGCATGTCTGACACTTT----AAGGTATCCCTTTGGTGCACAAAGGTCTAGAACAATTTCATGATCTC----GGTCCAATATAGGCATTCGACCTATCATTCAGTTTTCTAGTAA-CTCAGCAGTTCTGTAATGACCTGCAATT---TGTTCCTTT---AAAAAGTGATGAAGTTGCCAC--TCTCACTGAACTTATAACATTAACTTCATCG-GTGCAATTCTTTCCCTTTCTTATTGCAGAGCAAAAAAGACCT---TTCATT----GTTCATTGTTGAAACTGAAGAAAAG-AAAAAGTCCCCCATGTGCCTAAAA---TAGAGCAACCTTTCT-GGGATATTATAGTACTCTTGAATGATTCCAACCCTGAAGGCAGATATAGCT-GGGGAGAAGAGGAGAACTAAGTAGCTACCATGAATGAACAATCATTCTGTAGCTTTC--------ATAAGCAATTTATTTCC-ATGTGTTGCTGGTCAGGGAAG--------------------------------TCAGCTTGAATGAAAGAA-AGAGAA--T-TAAAAGCA-GAGACTTACTAGTCA--TTATCGTATTTTTTATGGAATATTTTAA-TATCAGCTTAAAGGAAGTTATTTAAGGTTTCCAGCAGAGCCATAGCTAGGATGGAGTGAGGGGGG----CTTTAGAAATTTCTAGATGATGG-ACA---------GCAGT--TATATA-TATATATATAGATA----------GATAG-ATAGATAGATAGAT-AA-TTAGTT---------AGTTAGTTTCTCCCTGACTGGCT--TAGTGCTAGTGCTTCTCTTATAGTGACTTCACAATGTCCTTGGG-TCTTTCACCCAGAGCATCTCATGGGCCAGCTTCTTCCCCTCCTGCACTCTTCTTGCA-CCCCT-CAAAAATCTGACGTTGGGGC-ATACTTTGTGCTGCTCAC-TCCAGCTGGG-CTTTATGAAGTTTCATTCTTCCAGGTGCCAACATTATGCTTCTGATGGCTTTGGTTGCTGTAAATCTTGTTCCCTCTCTCCCCCTGAGAGCAA-TAAACAGCCCATT-C---CA------------------------------------GAAGTCACCCAAA-CT-GGAGTGCTCAA-CACTAAGATTCCCAGATTATCACTTTACCACAGTCTAGTAGCCTAAAAATGAATTTGCAGAAGAA-TAACTAAAAAATCAGATGCTTCTTTCTCATCACCAACAAGCAGGGA-GGGGAAGGGAAAATT-CCTGGAATTATGCTTCTTGAAATGAAAATAAATTTTACATCTAGACTTTCTGAGACACC-------------------------------------------------------------------------------------------------------------------------------------------AGTGGTCTCTTTCAGACCTAGCTAATAAACACAGAATTCTTCTTCCT-CCATATGATTTC--TTTTTAATATATGCCATTGATAG-AATCCATGCATTATACTTAACTACTACTATTTCTCTTTTCAG----------------------
Antechinus_stuartii		------------------GTATGTCTACATTCGTTTTTCCTTTGAAATATGTCATTAACCATGTCACT-GAACCATTAACAACACACATATTCTGGCTAC----AGATGGTCCCTCATATGCTTGCATGTCTGACACTTT----AAGGTATCCCTTTGGTGCACAAAGGTCTAGAACAATTCCATGATCTC----GGTCCAATATAGGCATTCAACCTATCATTCAGTTTTCTAGTAA-CTCAGCAGTTCTGTAATGACCTGCAATT---TGTTCCTTT---AAAAAGTGATGAAGTTGCCAC--TCTCACTGAACTTATAACATTAACTTCATCA-GTGCAATTCTTTCCCTTTCTGATTGCAGAACAAAAAAGACCT---TTCATC---GGTTCATTGTTGAAACTGAAGAAAAG-AAAAAGTCCCCCATGTGCCTAAAA---TAGAGCAACCTTTCT-GGGATATTACAGTACTCATGAATGATTCCAACCCTGAAGGCAGATATAGCT-GGGGAGAAGAGCAGAACTAAGTAGCTACCATGAATAAACAATCATCCTGTAGCTTTC--------ATAGGCAATTTATTTCC-ATGTGTTGCTGGTCA-GGAAG--------------------------------TCAGCTGGAATGAAAGAA-GGAGAA--T-TAAAGGCA-GAGACTTGCTCATCA--TTATCGTATTTTTTATGGAATATTTTAA-TATCAGCTTAAAGGAAGTTATTTAAGATTTCCAGCAAAGCCATAACTAGGATGGAATGAAAGGGG----CTTTAGAAATTTCTAGAGGATGG-ACA---------GCATT--TATATA-TATT-GTATGGAGAATAA-TTAATGTTAGCATGTA-GCAAGAAT-AA-TTAATTAAAATAGGAAGTTAGTTTCTCCCTGACTGGCC--TAGTGCTAGTACTTCTCTTATAGTGACTTCACAATGTCCTTGGG-TCTTTCACCCAGAGCATCTCATGGGCCAGATTCTTCCCCTCCTGCACTCCTCTTGCA-CCCCT-CAAAAATCTGACTTTGGGAC-ATACTTTGTGCTGCTCAC-TCCAGCTGGG-CTTTATGAAGTTTCATCCTTCCAGGTGCCAACATTATGCTCCTGATGGCTTTGGTTGCTGTAAATCTTGTTCCCTCCTTCCCCCTGAGAGCAA-TAAACAGCCCATTCC---CA------------------------------------GAAGTCACCCAAA-CA-GGAGTGCTCAA-CACTAAGATTCCCAGATTATCACTTTACCACAGTCTAGTAGCCTAAAAATGAATTTGCAGAAGAA-TAACTAAAAAATCAGATGCTTCT----------------------------------------CCTGGAATTATGCTTCTTGAAATGAAAAT-AATTTTACATCTAGACTTTCTGAGACACC-------------------------------------------------------------------------------------------------------------------------------------------AGTGGTCTCTTTCAGACCTAGCCAATAAACACAGAATTCTCCTTCCT-CCATATGATTTC--TTTTTAATATATG-CATTGATAG-AATCCATGCATTATACTTAACTACTACTATTTTTCTTTTCAG----------------------
Antechinus_swainsonii		CAGAGATAACGATGGGTGGTATGTCTACATTTGTTTTTCCTTTGAAATATGTCATTAACCATGTCACT-GAACCATTAACAACACACATATTCTGGCTAC----AGATGGTCCCTCATAT-CTTGCATGTCTGACACTTT----AAGGTATCCCTTTGGTGCACAAAGGTCTAGAACAATTTCATGATCTC----GGTCCAATATAGGCATTCAACCTATCATTCAGTTTTCTAGTAA-CTCAGCAGTTCTGTAATGACCTGCAATT---TGTTCCTTT---AAAAAGTGATGAAGTTGCCAC--TCTCACTGAACTTATAACGTTAACTTCATCG-GTGCAATTCTTTCCCTTTCTTATTGCAGAGCAAAAAAGACCT---TTCATT----GTTCATTGTTGAAACTGAAGAAAAG-AAAAAGTCCCCCATGTGCCTAAAA---TAGAGCAACCTTTCT-GGGATATTATAGTACTCTTGAATGATTCCAACCCTGAAGGCAGATATAGCT-GGGGAGAAGAGGAGAACTAAGTAGCTACCATGAATAAACAATCATTCTGTAGCTTTC--------ATAAGCAATTTATTTCC-ATGTGTTGCTGGTCA-GGAGG--------------------------------TCAGCTTGAATGAAAGAA-GGAGAA--T-TAAAAGCA-GAGACTTACTAGTCA--TTATCGTATTTTTTATGGAATATTTTAACTATCAGCTTAAAGGAAGTTATTTAAGGTTTCCAGCAGAGCCATAACTAGGATGGAGTGAGGGGGA----GTTTAGAAATTTCGAGAGGATGG-ACA---------GCATT--TATTTA-TATTGAT---GAAAATAA--TAATGTTAG-ATATA-ACAAGAAT-AA-TTAATTAAAATAGTAAGTTAGTTTCTCCCTGACTGGCC--TAGTGCTAGTGCTTCTCTTATAGTGACTTCACAATGTCCTTGGG-TCTTTCACCCAAAGCATCTCATGGGCCAGCTTCTTCCCCTCCTGCACTCCTCTTGCA-CCCCT-CAAAAATCTGACTTTGGGGC-ATACTTTGTGCTGCTCAC-TCCAGCTGGC-CTTTATGAAGTTTCATTCTCCCAGGTGCCAACATTATGCTCCTGATGGCTTTGGTTGCTGTAAATCTTGTTCCCTCTCACCCCTTGAGAGCAA-TAAACAGCCCATTCC---CA------------------------------------GAAGTCACCCAAA-CT-GGAGTGCTCAA-CACTAAGATTCCCAGATTATCACTTTACCACAGTCTAGTAGCATAAAAATGAATTTGCAGAAGAA-TAACTAAAAAATCAGATGCTTCTTTCTCATCACCAACAAGCAGGGA-GGGGAAGGGAAAATT-CCTGGAATTATGCTTCTTGAAATGAAAATAAATTTTACATCTAGACTTTCTGAGACACC-------------------------------------------------------------------------------------------------------------------------------------------AGTGGTCTCTTTCAGACCTAGCTAATAAACACAGAATTCTCCTTCCT-CCATATGATTTC--TTTTTAGTATATGCCATTGATAG-AATCCATGCATTATACTTAACTACTACTATTTCTCTTTTCAGGATAACTGCAGATTCAAGTAAA
Phascogale_calura		------------------GTATGTCTACATTCGTTTTTCCTTTGAAATATGTCACTAATCACGTCACT-GAACCATTAACAAAATACATATTCTGGCTAC----AGATGGTCCCTCATATGCTTGCATGTCTAACACTTT----AAGATATCCCGTTGGTGCACAAAGGTCTAGAGCAATTCCATGATTTC----AGTCCAATATAGGCATTCAACCTATCATTCAGTTTTCTAGTAA-CTCAGCAGTTCTGTAATGACCTGCAATT---TGTTCCTTT---AAAAAGTGATGAAGTTGCCAC--TCTCACTGAACTTATAACTTTAGCTTCATCG-GTGCAATTCTTTCCCTTTCTTATTGCAGAACAAAAAAGACCT---CTCATT----GTTCATTGTAGAAACTGAAGAAAAG-AAAAAGT-CCCCATGTGCCTAAAA---TAGAGCAACCTTTCT-GGGATATTACAGTACTCTTGAATGATTCCAACCCTGAAGGCAGGTATAGCT-GGGGAGAAGAGCAGAACTAAGTAGCTACCATGAATAAACAATCATTCTGTAGCTTTC--------ATAAGCAATTTATTTCC-ATATGTTGCTGGTCA-GAAAG--------------------------------TCAGCTTGGATGAAAGAA-GGAGAA--T-TAAAAGCA-GAGACTTACTAGTCA--TTATCATATTTTTTATGGAATGTTTTAA-TATCAGCTTAAAGGAAGTTATTTAAGGTTTCCAGCACAACCATAGCTAGAATGGAGTGAGGGGGG----CTTTAGAAATTTCTAGAGGATGG-ACA------------------------------------------------------------------------------------------------------------------------------------------------------------------------------------------------------------------GCA-CCCCT-CAAAAATCTGACTTTGGGGC-ATACTTTGTGCTGCTCAC-TCCAGCTGGG-CTTTATGAAGTTTCATTCTTCCAGGTGCCAACATTATGCTCCTGATGGCTTTGGTTGCTGTAAATCTTGTTCCCTCTCTCCCCCTGAGAGCAA-TAAACAGCCCATT-C---CA------------------------------------GAAGTCACCCAAA-CT-GGAGTGCTCAA-CACTAAGATT-CCAGATTATCACTTTACCATAGTCTAGTAGCCTAAAAATGAATTTGCAGAAGAA-TAACTAAAAAATCAGATGCTTCTTTCCCATCACCAACAAACAGGGA-GGAGAAGGGAAAATT-CCTGGAATTATGCTTCTTGAAATGAAAAT-AATTTTACATCTAGACTTTCTGAGACACC-------------------------------------------------------------------------------------------------------------------------------------------AGTGGTCTCTTTCAGACCTAGCCAATAAACACAGAATTCTCCTTCTT-CCATATGATTTC--TTTTTAATATATGCCATTGATAG-AATCCATGCATTATACTTAACTACTACTATTTCTCTTTTCAG----------------------
Ningaui_timealeyi		------------------GTATGTCTACATTCATTTTTTCATTGAAATATGTCACTAACCATGTCACT-GAAACATTAACAACATACATGTTCTGGCTA-----GGATGGTCCCTCATCTGCTTCCATGTCTAACATTTTAAG-AAGATATCCCCTTGGTGTGCAAAGATCTATAACAATTCTATGATCTCTAATAGTCCAATGTAGGCATTCAACCTATCATTCAGTTTTCTGGTAA-CTCAGTAGTTCTGTAATGACCTGCAATTTATTGTTCCTT-----------GATAAAGTTGCCACGGTCTCATTGAACTTATAACATTA-CTTCATCA-GTGCAATTCTTTCCCCTTCTTCTTGCAGAACAAAAATGACCT---TTTATT----GTTCATTGTAGAAACTGAAGAAAAG-------TCCCCCATGTGCCTAAAA---TAGAGCAACCTTTCT-GGGATATAACAGTACTCATGAATGATTCCAACCCTGAAGGCAGATATTGCT-GAGGAGAAGAGCAGAACTAAGTGGCTACCATGGATAAACAATCATTCTGTAGCTTTC--------ATAGGCAATTTATTTCC-ATGTGTTGCTGGTCA-GGAAG--------------------------------TCAGCTGGAATGAAA----GGAGAA--T-CAAAAACA-AAGTCTTGCTCTTCA--TCATCATA-TTTTAATGGAATATTTTAA-TATCAGCTTAAAGGAAGTTATTTAAGGTTTCCAGAACAGCCATAACTAGGATGGAGTGAGTGGGG----CTTTAGAAATGTCTAGAGGATGG-ACA---------GCATT--TATATA-TCTT-GAATAAAGAATAA-TTAATGTCAGCATATA-GCAAGAAT-AA-TTAATTAAAATCGGAAGTGAGTTTCTCCCTGACTGGCC--TAGTGCTAATGCTTCTCTAATGGTGATTTCACAATGTCCTTGGA-TCTTTCACCCAGAGCATCTCATGGGCCAGCTTCTTCCCCTTCTGCACTCTTCCTGCACCCCCT-CAAAAATCTG-------------ACTTTGTGCTGCTCACTTCCAGCTGGG-CTTTATGAAGTTTTGTTCTTCCAGGTGCCAACATGATGCTCCTGATGGCTTTGGTTGCTGTAAATCTTGCTCCCTCTCTCCCCCTGAGAGCAA-TAAACAGCACATT-C---CA------------------------------------GAAGTCACCCAAA-CT-GGAGTGCTCAA-CACTAAGATT-CTAGATGATCACCTTACCACAGTCTAGTGGCCTAAAAATGAATTTGCTGAAGAA-TAACTAAAAAATCAGATGCTTCTTTGCCATTACCAGCAAACAGGGA-GGGGAAGGGAAAATT-CCTGGAATTATGCTTCTTGAAATGAAAGT-AATTTTATATCTAGACTTTCTGAGACACC-------------------------------------------------------------------------------------------------------------------------------------------AGTGGTCTCTTTCAGCCTTAGCCAATAAACACAGAATTCTCCTTCCT-CCATAGAATTTC--TTTTTAATATATGCCATTGAAAG-AATTCACGTATTATACTTAACAACTACTATTTCTCTTTTCAG----------------------
Ningaui_yvonnae			------------------GTATGTCTACATTCGTTTTTTCTTTGAAATATGTCACTAACCATGTCACT-GAAATATTAACAACATACATGTTCTGGCTAT----GGATGGTCCCTCATCTGCTTCCATGTCTAACATTTTAA-GAAGATATCCCCTTGGTGTGCAAAGATCTATAACAATTCTATGATCTCTAATAGTCCAATGTAGGCATTCAACCTATCATTCAGTTTTCTAGTAA-CTCAGTAGTTCGGTAATGACCTGCAACTTATTGTTCCT-----------TGATAAAGTTGCCACTCTCTCATTGAACCTATAGCATTA-CTTCATCA-GTGCAATTCTTTCCCCTTCTTATTGCAAAATAAAAAAGACCT---CTCATT----GTTCATTGTAGAAACTGAAG----G-AAAAAGTTCTCCATGTGCCTAAAA---TAGAGCAACCTTTCT-GGGATATAACAGTACTCATGAATGATTCCAACCCTGAAGGAAGACATAGCT-GAGGAGAAGAGCAGAACTAAGTGGCTACCATGGATAAACAATCATTCTGTAGCTTTC--------ATAGGCAATTTATTTCC-ATGTGTTGCTGGTCA-GGAAG--------------------------------TTAGCTGGAATAA---AA-GGAGGAATC-CAAAAACAAAAGTCTTTCTCTTCA--TCATCATATTTTTAATGGAATATTTTAA-TATCAGCTTAAAGGAAGTTATTTAAGGTTTCCAGCAGAGCCATAACTAGGATGGAGTGAGTGGGG----CTTTAGAAATTTCTAGAGGATGG-ACA---------GCATT--TATATA-TCTT-GAATAGAGAATAA-TTAATGTCAGCATATA-GCAAGAAT-AA-TTAATTAAAATCGGAAGTTAGTTTCTCCCTGATTGTCC--TAGTGCTAGTGCTTTTCTAATGGTGATTTCACAATGTCCTTGGG-TCTTTTACCCAGAGCATCTCCTGGGCCAGCTTCTTCCCCTTCTGCACTCTTCCTGCACCCCTT-CAAAAATCTG-------------ACTTTGTGCTGCTCAC-TCCATCTGGC-TTTTATGAAGTTTTGTTCTCCCAGGTGCCAACATGATGCTCCTGATGGCTTTGGTGGCTGTAAATCTTGTTCCCTCCCTCCCCCTGAGAGCAA-TAAACAGCACATTCC---CA-----------------------------------GGAAGTCACCCAAA-CT-TGAGTGCTCAA-CACTAAGATC-CTAGATGATCACCTTACCACAGTCTAGTGGCCTAAAATTGAATTTGCAGAAGAA-TAACTAAAATATCAGATGCTCCTTTGCCATTACTCACAAACAGGGA-GGGGAAGGGAAAATTCCCTGAAATTATGCTTCTTGAAATGAAAGT-AATTTTACATCTAGACTTTCTGAGACACC-------------------------------------------------------------------------------------------------------------------------------------------AGTGGTTTCTTTCAGACTTAGCCAATAAACACAGAATTCTCCTTCAT-CCATAGAATTTC---TTTTAATATATACCATTGAAAG-AATTCATGTATTATACTTAACAACAACTATTTCTCTTTTCAG----------------------
Sminthopsis_aitkeni		------------------GTATGTCTACTTTCGTTTTTCCTTTGAAATATGTCACTAACCATGTCACT-GAAACATTAACAACATACATGTTCTGGCTAC----GGATGGTCCCTCATCTGC---------------------------------TTGGTGCGCAAAGGTCTAGGACAATTCCATGATCTCTAATAGTCCAATGTAGGCATTCAACCTATCATTCAGTTTTCTAGTAA-CTCAGTAGTTCTGTAATGACCTGCAATTTATTGTTCCTTT---AAAAAGTGATGAAGTTGCCACTCTCTCATTGAACTTATAACATTA-CTTCATCA-GTGCAATTCTTTCCCCTTCTTATTGCAGAACAAAAAAGACGT---CTCATT----GTTCATTGTAGAAACTGAAGAAAAG-AAAAAGTCCCCCAGGTGCCTAAAA---TAGAGCAACCTTTCT-GGGATATTACAGTACTCGTGAATGATTCCAACCCTGAAGGCAGATATAGCT-GAGGAGAAGAGCAGAACTAAGTAGCTGCCATGAATAAACAATCATTCTGTAGCTTTC--------ATAGGCAATTTATTTCC-ATGTGTTGCTGGTCA-GGAAG--------------------------------TCAGTTGGAATGA---AA-GGAGAA--T-CAAAAGCA-AAGTCTTGCTCTTCA--TCACCATA-TTTTAATGGAATATTTTAA-TATCAGCTTAAAGGAAGTTATTTAAGGTTTCCAGCAGAGCCATAACTAGGATGGAGTGAGTGGGG----CTTTAGAAATTTCTAGAGGATGG-ACA---------GCATT--TATATA-TCTT-GAATAGAGAATAA-TTAATGTCAGTATATA-GCAAGAAT-AA-TTAATTAAAATCGGAAGTTAGTTTCTCCCTGACTGACC--TAATGCTAGTGCTTCTCTAACGGTGATTTCACAATGTCCTTGGG-TCTTTCATCCAGAGCATCTCATGGGCCAGCTTTTTGCCCTCCTGCACTCCTCCTGCA-CCCCT-CAAAAATCTG-------------ACTTTGTGCTGCTCGT-TCCAGCTGGG-CTTTATAAAGTTTCATTCTTCCAGGTGCCAACATGATGCTCCTGATGGCTTTGGTTGCTGTAAATCTTGTTCCCTCTCTCCCCCTGAGAGCAA-TAAACAGCACATT-C---CA-----------------------------------GGAAGTCACCCAAA-CT-GGAATGCTCAA-CACTAAGATT-CTAGATGATCATCTTACCACAGTCTAGTGGCCTAAAAATGAATTTACAGAAGAA-TAACTAAAAAATCAGATGTTTCTTTGCCATTACCAATAAACAGGGA-GGGGAAGGGAAAATT-CCTGGAATTATGCTTTTTGAAATGAAAGT-AATTTTACATCTAGACTTTCTGAGACACC-------------------------------------------------------------------------------------------------------------------------------------------AGTGGTCTCTTTCAGACTTAGCCAATAAACACAGAATTCTCCTTCCT-CC----GATTTC--TTTTTAATATATGTCATTGATAG-AATTCATGCATTATATTTAACTACTACTATTTCTCTTTTCAG----------------------
Sminthopsis_archeri		------------------GTA-GTCTACATTCG-TTTTCCTTAGAAATATGTCACTAACCATGTCACT-GAAACATTAACAACATACGTGTTCTGGCTAC----GGATGGTCCCTCATCTGCTTGCATGTCTAACACTTTAA-GAAGATATCCCCTTGGTGCGCAAAGGTCTAGGACAATTCCATGATCTCTAATAGTCCAATGTAGGCATTCAATTTATCATTCAGTTTTCTAGTAA-CTCAGTAGTTCTGTAATGACCTGCAATTTATTGTTCCTTC---AAAAAGTGATGAAGTTGCCTCTCTCTCACTGAACTTATAACATTA-CTTCATCA-GTGCAATTCTTTCACCTTCTTATTGCAGAACAAAAAAGACAT---CTCATT----GTTCATTGTAGAAACTGAAGAAAAG-AAAAAGTCCCCCATGTGCCTAAAA---TCGAGCAACCTTTGT-GGGATATTACAGTACTCATGAATGATTCCAACCCTGAAGGCAGATATAGCT-GAGGAGAAGAGCAGAACTAAGTAGCTACCATGAATAAACAATCATTCTTTAGCTTTC--------ATAGACAATTTATTTCC-ATATGTTGCTGGTCA-GGATG--------------------------------TCAGCTAGAATGA---AA-GGAGAA--T-CAAAAGCA-AAGTCTTGCTCTTCA--TCATCATATTTTTAATGGAATATTTTAA-TATCAGCTTAAAGGAAGTTATTTAAGGTTTCCAGCAGAGCCATAACTAGGATGGAGTGAGTGGGG----CTTTAGAAATTTCTAGAGGACGG-ACA---------GCATT--AATATA-TCTT-GAATAGAGAATAA-TTAATGGCAGCATATA-GCAAGAAT-AA-TTAATTAAAATTGGAAGTTAATTTTTCCCTGACTGGCC--TAGTGCTAGTGCTTCTCTAACGGTAATTTCACAATGTCCTTGGG-TCTTTCACCCAGAGCATCTCATGGGCCAGCTTTTTCCCCTCCTGCACTCCTCCTGCA-CCCCT-CAAAAATCTG-------------ACTTTGTGCTGCTCGT-T-CAACTGGG-CTTTATAAAGTTTCATTCTTCCAGGTGCCAACATGATGCTCCTGATGGCTTTGGTGGCTGTAAATCTTGTTCCCTCTCTCCCCCTGAGAGCAA-TAAATAGCACATT-C---CA-----------------------------------GGAAGTCACCCAAA-CT-TGAATGCTCAA-CACTAAGATT-TTAGATGATCATCTTACCACAGTCTAGTGGCCTAAAAATGAATTTACAGAAGAA-TAACTAAAAAATCAGATGCTTCTTTGCCATTACTAACAAACAGGGA-GGGGAAGGGAAAATT-CCTGGAATTATGCTTCTTGAAATGAAAGT-AATTTTACATCTAGACTTTCTGAGACACC-------------------------------------------------------------------------------------------------------------------------------------------AGTGGTCTCTTTCAGACTTAGCCAATAAACACAGAATTCTCCTTCCT-CCATAGGATTTC--TTTTTAATATATGCCATTGATAG-AATTCATGTATTATACTTAACTACTACTATTTCTCTTTTCAG----------------------
Sminthopsis_bindi		------------------GTATGTCTACATTCGTTTTTCCTTTGAAATATGTCATTAACCATGTCACTGGAATCATTAACGATATACATGTTCTGGCTAT----GGATGGTCCCTCATTTGCTTGCATGTCTAACACTTTAA-AAAGATATCCCCTTGGTGTCCAAAGGTCTAGGACAATTCCATGATCTCTAATA-TCCAATGTAAGCATTCAACCTATCATTCAGTTTTCTAGTAA-CTCAGTAGTTCTGAAATGACCTGCAATTTATTGTTCTTTC--AAAAAAGTGATGAAATTGCCACTCTCTCACTGAACTTATAAGATTA-CTTCATCA-GTGCAATTTTTTCCCCTTTTTATTGGAGGACAAAAAAGAGCT---CTTATT----GTTCATTGTAGAAACTGAAGAAAAG-AAAAAGTCCCCCATGTGCCTAAAA---TAGAGCAATCTTTCT-GGGATATAGCAGTACTCATGAATGGTTCCAATCCTGAAGGCAGATATAGCG-GGGGGGAAGAGCAGAATTAAGTAGCTACCATGAATAAACAATTATTCTGTAGTTTTTTATTTCT-GTA-GCAATTTATTACCCACGTGTTGCTGGTCA-GGAAG--------------------------------TCAGCTGGAATGA---AA-GGAGAA--T-CAAAAGCA-GAGTCTTGCTCTTCA--TCATCATATTTTTAATGGAATATTTTAA-TATCAGCTTAAAGGAAGTTATGTAAGGTTTCCAGCAGAGTCATAACTAGGATGGAGTGAATGGGG----CTTTAGAAATTTCTAGAGGATGG-AAA---------GCATT--TATATA-TCTT-GAATAGAGAATAA-TTAATGTCAGCATATA-GCAAGAAT-AA-TTAATTAAAATTGGAAGTTAGTTTCTCCCTGACTGGCC--TAGTGCTAGTGCTTCTCTAACGGTGATTTCACAATGTCCTTGGG-TCTTTCACCCAGAGCATCTCATGGGCCATCTTCTTCCCCTCCTGCATTCTTCCTGCA-CCCCT-CAAAAATCTG-------------ACTTTGTGCTGCTCAC-TCCATCTGG--CTTTATGAAATTTCATTCTTCCAGGTGCCAACATGATGCTTCTGATGGCTTTGATTGCTGTAAATCTTGTTCCCTCTCTCCTCCTGAGAACAA-TAAACAGCACATT-C---CA-----------------------------------GGAAGTCACCCAAA-GT-GTAGTGCTCAG-CACTAAGATT-CTAGATGATCACCTTACCACAGTCTAATGGCCTAAAAACGAATTTGCAGAAGAA-TAACTAAAAAATCAGATGCTTCTTTGCCATTACCAACAAACAGGGA-GGGGAAGGGAAAATT-CCTGGAATTATCCTTCTTGAAATGAAAGT-AATTTTACATCTAGACTTTCTGAGACACC-------------------------------------------------------------------------------------------------------------------------------------------AGTGGTCTCTTTCAGACTTAGCCAATAAACACAGAATTCTCCTTCCT-CCATAGGATTTC--TTTTTAATATATGCCATTGATAG-AATTCATGTATTATACTTAACTACTACTATTTCTCTTTTCAG----------------------
Sminthopsis_butleri		------------------GTATGTCTACATTCG-TTTTCCTTAGAAATATGTCACTAACCATGTCACT-GAAGCATTAACAACATACATGTTCTGGCTAC----AGATGATCCCTCATCTGCTTGCATGTCTAACAC------------------TTGGTGCGCAAAGGTCTAGGACAATTCCATGATCTCTAATAGTCCAATGTAGGCATTCAATTTATCATTCAGTTTTCTAGGAA-CTCAGTAGATCTCTAATGACCTGGAATTTATTCTTCCTTT---AAAAAGTGATGAAGTTGCCTCTCTCTCACTGAACTTATAACATTA-CTTCA----GTGCAATTCTTTCACCTTCTTATTGCAGAACAAAAAAGACAT---CTCGTT----GTTCATTGTAGAAACTGAAGAAAAG-AAAAAGTCCCCCATGTGCCTAAAA---TAGAGCAACCTTTCT-GGGATATTACAGTACTCATGAATGATTCCAACCCTGAAGGCAGATATAGCT-GAGGAGAAGAGCAGAACTAAGTAGCTACCATGAATAAACAATTATTCTTTAGCTTTC--------ATAGACAATTTATTTCC-ATGTGTTGCTGGTCA-GGAAG--------------------------------TCAGCTGGAATGA---AA-GGAGAA--T-CAAAAGCA-AAGTCTTGCTCTTCA--TCATCATATTTTTAATGGAATATTTTAA-TATCAGCTTAAAGGAAGTTATTTAAGGTTTTCAGCAGAGCCATAACTAGGATGGAGTGAGTGGGG----CTTTAGAAATTTCTAGAGGATGA-ACA---------GCATT--TATATA-TCTT-GAATAGCGAATAA-TTAATGGCAGCATATA-ACAAGAAT-AA-TTAATTAAAATCGGAAGTTAATTTTCCCCTGACTGGCC--TAGTGCTAGTGCTTCTCTAACGGTAATTTCACAATGTCCTTGGG-TCTTTCACCCAGAGCATCTCATGGGCCAGCTTTTCCCCCTCCTGCACTCCTCCTG---------CAAAAATCTG-------------ACTTTGTGCTGCTCGT-TCCAGCTGGG-CTTTATAAAGTTTCATTCTTCCAGGTGCCAACATGATGCTCCTGATGGCTTTGGTTGCTGTAAATTTTGTTCCCTCTCTCCCCCTGAGAGCAA-TAAACAGCACATT-C---CA-----------------------------------GGAAGTCACCCAAA-CT-GGAATGCTCAA-CACTAAGATT-CTAGATGATCATCTTACCACAGTCTAGTGGCCTAAAAATGAATTTACAGAAGAA-TAACTAAAAAATCAGATGCTTCTTTGCCATTACTAACAAACAGGGA-GGGGAAGGGAAAATT-CCTGGAATTATGCTTCTTGAAATGAAAGT-AATTTTACATCTAGACTTTCTGAGACACC-------------------------------------------------------------------------------------------------------------------------------------------AGTGGTCTCTTTCAGACTTAGCCAATAAACACAGAATTCTCCTTCCT-CCATAGGATTTC--TTTTTAATATATGCCATTGATAG-AATTCATGTATTATACTTAACTACTACTATTTCTCTTTTCAG----------------------
Sminthopsis_dolichura		------------------GTATGTCTACATTCGTTTTTCCTTAGAAATATGTCACTAACCACGTCACT-GAAACATTAACAACATACATGTTCTGGCTAC----AGATGGTACCTCATCTGCTTGCATGTCTAACAC------------------TTGGTGCGCAAAGGTCTAGGACAATTCCATGATCTCTAATAGTCCAATGTAGGCATTCAATTTATCATTC--------AGTAA-CTCAGTAGTTCTGTAATGACCTGCAATTTATTGTTCCTTT---AAAAAGTGATGAAGTTGCCACTCTCTCACTGAACTTATAACATTA-CTTCATCA-GTGCAATTCTTTCACCTTCTTATTGCAGAATAAAAAAGGCGT---CTCATT----GTTCATTGCAGAAACTGAAGAAAAG-GAAAAGTCCCCCATGTGCCTAAAA---TAGAGCAACCTTTCT-GGGATATTACAGTACTCATGAATGATTCCAACCCTGAAGGCAGATATAGCT-GAGGAGAAGAGCAGAACTAAGTAGCTACCATGAATAAACAATCATTCTTTAGCTTTC--------ATAGACAATTTATTTCC-ATGTGTTGCTGGTCA-GGAAG--------------------------------TCAGCTGGAATGA---AA-GGAGAA--T-CAAAAGCA-AAGTCTTGCTCTTCA--TCATCATATTTTTAATGGAATATTTTAA-TATCAGCTTAAATGAAGTTATTTAAGGTTTCCAGCAGAGCCATAACTAGAATGGAGTAAGTGGGG----CTTTAGAAATTTCTAGAGGACGG-ACA---------GCATT--TATATA-TCTT-GAATAGAGAATAA-TTATTGGCAGCACATA-GCAAGAAT-AA-TTAATTAAAATCGGAAGTTAATTTTTCCCTGACTGGCC--TAGTGCTAGTGCTTCTCTAACGGTAATTTCACAATGTCCTTGGG-TCTTTCACCCAGAGCATCTCATGGGCCAGCTTTTTACCCTCCTGCACTCCTCCTG---------CAAAAATCTG-------------ACTTTGGGCTGCTCGT-TCCCGCTGGG-CTTTATAAAGTTTCATTCCTCCAGGTGCCAACATGATGCTCCTGATGGCTTTGGTTGCTGTAAATTTTGTTCCCTCTCTCCCCCTGAGAGCAA-TAAACAGCACATT-C---CA-----------------------------------GGAAGTCACCCAAA-CT-GGAATGCTCAA-TACTAAGATT-CTAGATGATCATCTTACCACAGTTTAGTGGCCTAAAAATGAATTTACAGAAGAA-TAACTAAAAAATCAGATGCTTCTTTGCCATTACTAACAAACAGGGA-GGGGAAGGGAAAATT-CCTGGAATTATGCTTCTTGAAATGAAAGT-AATTTTACATCTAGACTTTCTGAGACACC-------------------------------------------------------------------------------------------------------------------------------------------AGAGGTCTCTTTCAGACTTAGCCAATAAACACAGAATTCTCCTTCCT-CCATAGGATTTC---TTTTAATATATGCCATTGATAG-AATTCATGTATTATACTTAACTATTACTATTTCTCTTTTCAG----------------------
Sminthopsis_douglasi		------------------GTATGTCTACATTTGTTTTTCCTTTGAAATATGTCATTAACCATGTCATT-GAATCATTAACGATATACATGTTCTGGCTAT----GGATGGTCCCTCATCTGCTTGCATGTCTAACACTTTAA-AAAGATATCTCCTTGATGTCCAAAGGTCTAGGACAATTCCATGATTTCTAATA-TCCAATGTAGGCATTCAACTTATCATTCAGTTTTCTAGTAA-CTCAGTAGTTCTGAAATGACCTGCAATTTATTGTTCTTTT---AAAAAGTGATGAAATTGCCACTCTCTCACTGAACTTATAACATTA-CTTCATCA-GTGCAATTCTTTCCCCTTCTTATTGAAGAACAAAAAAGACCT---CTTATT----GTTCATTGTAGAAACTGAAGAAAAG-AAAAAGTCCCCCATGTGCCTAAAA---TAGAGCAATCTTTCT-GGGATATAACAGTACTCATGAATGATTCCAATCCTGAAGGCAGATATAGCT-GAAGAAAAGAGCAGAACTAAGTATCTACCATGAATAAACAATTATTCTGTAGCTTTTTATTTCT-GTA-GCAATTTATTTCC-ACGTGTTGCTGGTCA-GGAAG--------------------------------TCAGCTGGAATGA---AA-GGAGAA--T-CAAAAGCA-GAGTCTTGCTCTTCA--TTGTCATATTTTTAATGGAATATTTTAA-TATCAGCTTAAAGGAAATTATGTAAGGTTTCCAGCCGAGTCATAACTAGGATGGAGTGAATGGGG----CTTTAGAAATTTCTAGAGGATGG-ACA---------GCATT--TATATA-TCTT-GAATAGAGAATAA-TTAATGTCAGCATATA-GCAAGAAT-AA-TTAATTAAAATTGGAAGTTAGTTTCTCCCTGACTGGCC--TAGTGCTAGTGCTTCTCTAACGGTGATTTCACAATGTCCTTGGG-TCTTTCACCCAGAGCATCTCATGGGCCAGCTTCTTCCCCTCCTGCATTCTTCCTGCA-CCCCT-CAAAAATCTG-------------ACTTTGTGCTGCTCAC-TCCATCTGG--CTTTATGAAATTTCATTCTTCCAGGTGCCAACATGATGCTTCTGATGGCTTTGATTGCTGTAAATCTTGTTCCCTCTCTCCTCCTGAGAACAA-TAAACAGCACATT-C---CA-----------------------------------GGAAGTCACCCAAA-GT-GTAGTGCTCAG-CACTAAGATT-CTAGATGATCACCTTACCACAGTCTAGTGGCCTAAAAACGAATTTGCAGAAGAA-TAACTAAAAAATCAGATGCTTCTTTGCCATTACCAACAAACAGGGA-GGGGAAGGGAAAATT-CCTGGAATTATCCTTCTTGAAATGAAAGT-AATTTTACATCTAGACTTTTTGAGACACC-------------------------------------------------------------------------------------------------------------------------------------------AGTGGTCTCTTTCAGACTTAGCCAATAAACACAGAATTCTCCTTCCT-CCATAGGATTTC--TTTTTAATATATGCCATTGATAG-AATTCATGTATTATACTTAACTACTACTATTTCTCTTTTCAG----------------------
Sminthopsis_gilberti		------------------GTATGTCTACATTCGTTTTTCCTTAG-AATATGTCACTAACCATGTCACT-GAAACATTAACAACATACATGTTCTGGCTAC----GGATGGTCCCTCATCTGCTTGCATGTCTAACAC------------------TTGGTGCGCAAAGGTCTAGGACAATTCCATGATCTCTAATAGTCCAATGTAGGCATTCAACCTATCATTCAGTTTTCTAGTAA-CTCAGTAGTTCTGTAATGACCTGGAATTTATTGTTCCTTT---AAAAAGTGATGAAGTTGCCTCTCTCTCACTGAACTTATAACATTA-CTTCATCA-GTGCAATTCTTTCACCTTCTTATTGCAGAACAAAAAAGACAT---CTCATT----GTTCATTGCAGAAACTGAAGAAAAG-AAAAAGTCCCCCATGTGCCTAAAA---TAGAGT-ACCTTTCT-GGGATATTACAGTACTCATGAATGATTCCAACCCTGAAGGCAGATATAGCT-GAGGAGAAGAGCAGAACTAAGTAGCTACCATGAATAAACAATCATTCTTTAGCTTTC--------ATAGACAATTTATTTCC-ATGTGTTGCTGGTCA-GGAAG--------------------------------TCAGCTGGAATGA---AA-GGAGAT----CAAAAGCA-AAGTCTTGCTCTTCA--TCATCATATTTTTAATGGAATATTTTAA-TATCAGCTTAAAGGAAGTTATTTAAGGTTTCCAGCAGAGTCATAACTAGGATGGAGTGAGTAGGA----CTTTAGAAATTTCTAGAGGATGG-ACA---------GCATT--TATATA-TCTT-GAATAGAGAATAA-TTAATGGCAGCACATA-GCAAGAAT-AA-TTAATTAAAATCGGAAGTTAATTTTTCCCTGACTGGCC--TAGTGCTAGTGCTTCTCTAACGGTAATTTCACAATGTCCTTGGG-TCTTTCACCCAGAGCATCTCATGGGCCAGCTTTTTCCCCTCGTGCACTCCTCCTGCA-CCCCT-CAAAAATCTG-------------ACTTTGTGCTGCTCGT-TCCAGCTGGG-CTTTATAAAGTTTCATTCTTCCAGGTGCCAACATGATGCTCCTGATGGCTTTGGTTGCTGTAAATTTTGTTCCCTCTCTCCCCCTGAGAGCAA-TAAACAGCACATT-C---CA-----------------------------------GGAAGTCACCCAAA-CT-GGAATGCTCAA-CACTAAGATT-CTAGATGATCATCTTACCACAGTCTAGTGGCCTAAAAATGAATTTACAGAAGAA-TAACTAAAAAATCAGATGCTTCTTTGCCATTACTAACAAACAGGGA-GGGGAAGGGAAAATT-CCTGGAATTATGCTTCTTGAAATGAAAGT-AATTTTACATCTAGACTTTCTGAGACACC-------------------------------------------------------------------------------------------------------------------------------------------AGTGGTCTCTTTCAGACTTAGCCAATAAACACAGAATTCTCCTTCCT-CCATAGGATTTC--TTTTTAATATATGCCATTGATAG-AATTCATGTATTATACTTAACTACTACTATTTCTCTTTTCAG----------------------
Sminthopsis_granulipes		------------------GTATGTCTACATTCGTTTTTCCTTTGAAATATGTCACTAATCATGTCACT-GAAACATTAACAACATACATATTCTGGCTAC----GGATGATCCCTCATCTGCTTGCATGTCTAACACTTTAA-GAAGATATCCCCTTGGTGTGCAAAGGTCTAGGACAATTCCATGATCTCTAATAGTCCAATGTAGGCATTCAACCTATCATTCAGTTTTCTAGTAA-CTCAGTAGTTCTGTAATGACCTACAATTTATTGTTCCTTT---AAAAAGTGATGAAGTTGCCACTCTCTCACTGAACTTATAACATTA-CTTCATCA-GTGCAATTCTTTCCCCTTCTTATTGCAGAACAAAAAAGACGT---CTCATT----GTTCATTGTAGAAACTGAAGAAAAG-AAAAAGTCCCCCATGTGCCTAAAGTTTTTGAGCAACCTTTCT-GGGATATTACAGTACTCATGAATGATTCCAACCCTGAAGGCAGATATAGCT-GAGGAGAAGAGCAGAACTAAGTAGCTACCATGAATAAACAATCATTCTATAGCTTTC--------ATAGGCAATTTATTTCC-ATGTATTGCTGGTCA-GGAAG--------------------------------TCAGCTGGAATGA---AA-GGAGAA--T-CAAAAGCA-AAGTCTTGCTCTTCA--TCATCATATTTTTAATGGAATATTTTAA-TATCAGCTTAAAGGAAGTTACTTAAGGTTTCCAGCAGAGCCATAACTAAGATGGAGTGAGTAGGG----CTTTAGAAATTTTTAGAGGATGG-ACA---------GCATT--TATATA-TCTT-GAATAGAGAATAA-TTAATGTCAGTATATA-GCAAGAATAAA-TTAATTAAAATCGAAAGTTAGTTTCTCCCTGACTGGCC--TAGTGCTAGTGCTTCTCTAACGGTGGTTTCACAATGTCCTTGGG-TCCTTCACCCAGAGCATCTCATGGGCCAGCTTTTCCCCCTCCTGCACTCCT-------------CAAAAATCTG-------------ACTTTGTGCTGCTCAC-TCCAGCTGGG-CTTTATAAAGTTTCATTCTTCCAGGTGCCAACATGATACTCCTGATGGCTTTGGTTGCTGTAAATCTTGTTCCCTCTCTCCCCCTGAGAGCAA-TAAACAGCACATT-C---CA-----------------------------------GGAAGTCACCCAAA-CT-GGAATGCTCAA-CACTAAGATT-CTAGATGATCATCTTACTACAGTCTAGTGGCCTAAAAATGAATTTACAGAAGAA-TAACTAAAAAATCAGATGCTTCTTTGCCATTACCAACAAACAGGA--GGGGAAGAGAAAATT-CCTGGAATTATGCTTCTTGAAATGAAAGT-AATTCTACATCTAGAATTTCTGAGACACC-------------------------------------------------------------------------------------------------------------------------------------------AGTGGTCTCTTTCAGACTTAGCCAATAAACACAGAATTCTCCTTCCT-CCATAGGATTTC--TTTTTAATATATGCCATTGATAG-AATTCATGCATTA-ATTTAACCTCTACTATTTCTCCTTTCAG----------------------
Sminthopsis_griseoventer	------------------GTATGTCTACTTTCG-TTTTCCTTTGAAATATGTCACTAATCATGTCACT-GAAACATTAACAACATACATGTTCTGGCTAC----GGATGGTCCCTCATCTGC---------------------------------TTGGTGCGCAAAGGTCTAGGACAATTCCATGATCTCTAATAGTCCAATGTAGGCATTCAACCTATCATTCAGTTTTCTAGTAA-CTCAGTAGTTCTGTAATGACCTGCACTTTATTGTTCCTTT---AAAAAGTGATGAAGTTGCCACTCTCTCATTGAACTTATAACATTA-CTTCATCA-GTGCAATTCTTTCCCCTTCTTATTGCAGAACAAAAAAGACGT---CTCATT----GTTCATTGTAGAAACTGAAGAAAAG-AAAAAGTCCCCCAGGTGCCTAAAA---TAGAGCAACCTTTCT-GGGATATTACAGTACTCGTGAATGATTCCAACCCTGAAGGCAGATATAGCT-GAGGAGAAGAGCAGAACTAAGTAGCTGCCATGAATAAACAATCATTCTGTAGCTTTC--------ATAGGCAATTTATTTCC-ATGTGTTGCTGGTCA-GGAAG--------------------------------TCAGTTGGAATGA---AA-GGAGAA--T-CAAAAGCA-AAGTCTTGCTCTTCA--TCATCATATTTTTAATGGAATATTTTAA-TATCAGCTTAAAGAAAGTTATTTAAGGTTTCCAGCAGAACCATAACTAGGATGGAGTGAGTGGGG----CTTTAGAAATTTCTAGAGGATGG-ACA---------GCATT--TATATA-TCTT-GAATAGAGAATAA-TTAATGTCAGTATATA-GCAAGAAT-AA-TTAATTAAAATCGGAAGTTAGTTTCTCCCTGACTGGCC--TAATGCTAGTGCTTCTCTAATGGTGAATTCACAATGTCCTTGGG-TCTTTCATCCAGAGCATCTCATGGGCCAGCTTTTTCCCCTCCTGCACTCCTCCTGCA-CCCCT-CAAAAATCTG-------------ACTTTGTGCTGCTCGT-TCCAGCTGGC-CTTTATAAAGTTTCATTCTTCCAGGTGCCAACATGATGCTCCTGATGGCTTTGGTTGCTGTAAATCTTGTTCCCTCTCTCCCCCTGAGAGCAA-TAAACAGCACATT-C---CA-----------------------------------GGAAGTCACCCAAA-CT-GGAATGCTCAA-CACTAAGATT-CTAGATGATCATCTTACCACAGTCTAGTGGCCTAAAAATGAATTTACAGAAGAA-TAAGTAAAAAATCAGATGCTTCTTTGCCATTACCAATAAACAGGGA-GGGGAAGGGAAAATT-CCTGGAATTATGCTTTTTGCAATGAAAGT-AATTTTACATCTAGACTTTCTGAGACACC-------------------------------------------------------------------------------------------------------------------------------------------AGTGGTCTCTTTCAGACTTAGCCAATAAACGCAGAATTCTCCTTCCT-CC----GATTTC--TTTTTAATATATGTCATTGATAG-AATTCATGCATTATATTTAACTACTACTATTTCTCTTTTCAG----------------------
Sminthopsis_hirtipes		------------------GTATGTCTACATTCGTTTTTCCTTTGAAATATGTCACTAACCATGTCACT-GAATCATTAACAACATACATGTTCTGGCTAC----AGATGGTCCCTCATCTGCTTGCATGTCTAACACTTTAA-GAAGATATCCCCTTGGTGCACAAAGGTCTAGAACAATTCCATGATCTCTAATAGTCCAATGTAGGCATTCAACCTATCATTCAGTTTTCTAGTAA-CTCAGTAGTTCTGTAATGACCTGCAATTTATTGTTCCTTT---AAAAAGTGATGAAGTTGCCACTCTCTCACTGAACTTATAACATTA-CTTCATCA-GTGCAATTCTTTCCCCTTCTTATTGCAGAACAAAAAAGACCT---CTCGTT----GTTCATTGTAGAAACTGAAGAAAAG-AAAAAGTCCCCCATGTGCCTAAAA---TAGAGCAACCTTTCT-GGGATATTACAGTACTCGTGGANNNNNNNNNNNNNNNNNNNNNNNNNNNNNNNNNNNNNNNNNNNNNNNNNNNNNNNNNNNNNNNNNNNNNNNNNNNNNNNNNNNNNNNNNNNNNNNNNNNNNNNNNNNNNNNNNNNNNNNNNNNNNNNNNNNNNNNNNNNNNNNNNNNNNNNNNNNNNNNNNNNNNNNNNNNNNNNNNNNNNNNN-NNNNNNNNNNNNNNNNNNNNNNNNNNNNNNNNNNNNNNNNNNNNNNNNNNNNNNNNNNNNNNNNNNNNNNNNNNNNNNNNNNNNNNNNNNNNNNNNNNNNNNNNNNNNNNNNNNNNNNNNNNNNNNNNN------------------------------------------------NNNNNNNNNNNNNNNNNNNNNNNNNNNNNNNNNNNNNNNNNNNNNNNNNNNNNNNNNNNNNNNNNNNNNNNNNNNNNNNNNNNNNNNNNNNNNNNNNNNNNNNNNNNNNNNNNNNNNNNNNNNNNNNNNNNNNNNNNNNNNNNNNNNNNNNNNNNNNNNNNNNNNNNNNNNNNNNNNNNNNNNNNNNNNNNNNNNNNNNNNNNNNNNNNNNNNNNNNNNNNNNNNNNNNNNNNNNNNNNNNNN------------NNNNNNNNNNNNNNNNNNNNNNNNNNNNNNNNNNNNNNNNNNNNNNNNNNNNNNNNNNNGTAAATCTTGTTCCCTCTCCCCCTCTGAGAGCAA-TAAACAGCACATT-C---CA-----------------------------------GGAAGTCACCCAAA-CT-GGAATGCTCAA-CACTAAGATT-CTAGATGATCATCTTACCACAGTCTAGTGGCCTAAAAACGAATTTATAGAAGAA-TAACTAAAAAATCAGATGCTTCTTTGCCATTACCAACAAACAGGGA-GGGGAAGGGAAAATT-CCTGGAATTATGCTTCTTGAAATGAAAGT-AATTTTACATCTAGACTTTCTGAGACACC-------------------------------------------------------------------------------------------------------------------------------------------AGTGGTCTCTTTCAGACTTAGCCAATAAACACAGAATTCTCCTTCCT-CCATAGGATTTC--TTTTTAATATATGCCATTGATAG-AATTCGTGCATTATATTTAACTACTACTATTTCTCTTTTCAG----------------------
Sminthopsis_leucopus		------------------GTATGTCTACATTCATTTTTCCTTAGAAATATGTCACTAACCATGTCACTGGAAATATTAACAACATACATGTTCTGGCTAC----GGATGGTCCCTCATCTGCCTGCATGTCTAACACTTTAA-GAAGATATCCCCTTGGTGCGCAAAGGTCTAGGACAATTCCATGATCTCTAATAGTCCAATGTAGGCATTCAACCTATCATTCAGTTTTCTAGTAA-CTCAGTAGTTCTGTAATGACCTGCAATTTATTGTTCCTTC----AAAAGTGATGAAGTTGCCTCTCTCTCATTGAACTTATAACATTA-CTTCTTCA-GTGCAATTCTTTCA---TCTTATTGCAGAACAAAAAAGACGT---CTCATT----GTTCATTGTAGAAACTGAAGAAAAG-AAAAAGTCCCCCATGTGCCTAAAA---TAGAGCAACCTTTCT-GGGATATTACAGTACTCATGAATGATTCCAACCCTGAAGGCAGATATAGCT-GAGGAGAAGAGCAGAACTAAGTAGCTACCATGAATAA--TACCATTCTTTAGCTTTC--------ATAGACAATTTATTTCC-ATGTGTTGCTGGTCA-GGAAG--------------------------------TCAGCTGGAATGA---AA-GGAGAA--T-CAAAAGCA-AAGTCTTGCTCTCCA--TCATCATATTTTTAATGGAATATTTTAA-TATCAGCTTAAAGGAAGTTATTTAAGATTTCCAGCAGAGCCATAACTAGGATGCAATGAGTGGGG----CTTTAGAAATTTCTAGAGGATGT-ACA---------GCATT--TATATA-TCTT-GAATAGAGAATAA-TTAATGGCAACATATA-GCAAGAAT-AA-TTAATTAAAATCAGAAGTTAATTTTTCCCTGACTGGCC--TAGTGCTAGTGCTTCTCTAACGGTAATTTCACAAAGTCCTTGGG-TCTTTCACCCAGAACATCTCATGGGCCAGCCTTTTCCCCTCCTGCACTCCTCCTG---------CAAAAATCTG-------------ACTTTGTGCTGCTCGT-TCCAGCTGGG-CTTTATAAAGTTTCATTCTTCCAGGTGCCAACATGATGCTCCTGATGGCTTTGGTTGCTGTAAATTTTGTTCCCTCTCTCCCCCTGAGAGCAA-TAAACAGCACATT-C---CA-----------------------------------GGAAGTCACCCAAA-CTGGGAATGCTCAA-CACTAAGATT-CTAGATAATTATCTTACCACAGTCTAGTGGCCTAAAAATGAATTTACAGAAGAA-TAACTAAAAAATCAGATGCTTCTTTGCCATTACTAACAAACAGGGA-GGGGAAGGGAAAATT-CCTGGAATTATGCTTCTTGAAATGAAAGT-AATTTTACATCTAGACTTTCTGAGACACC-------------------------------------------------------------------------------------------------------------------------------------------AGTGGTCTCTTTCAGACTTAGCCAATAAACACAGAATTCTCCTTCCT-CCATAGGATTTC--TTTTTAATATATGCCGTTGATAG-AATTCATGTATTGAACTTAACTACTACTATTTCTCTTTTCAG----------------------
Sminthopsis_longicaudata	------------------GTATGTCTACATTCGTTTTTCCTTTGAAATATGTCACTGACCATGTCACT-GAACCATTAACAACATCCATGTTCTGGCTAC----AGATGGTCCCTCATCTACTTGCATGTCTAACACT------AAGATATCCCCTTAGTGTGCAAAGGTCTAGGACAATTCTATGATCTCTAATAGTCCAATATAGACAATCAACCTATCATTCTTTTTTCTAGTAA-CTCAGTAGTTCTGTAATGACCTGCAATTTATTGTTCCTTT---AAAAAGTGATGAAGTTGCCACTCTCTCACTGAATTTATAACATTAGCTTCATCA-GTGCAGTTCTTTCCCCTTCTTATTGCAGAACAAAAAAGACCT---CTCATT----GTTCATTTTAGAAACTGAAGAAAAA-AAAAAGTTCCCCATGTGCCTAAAA---TAGAGCA------CC-GGGATATTACAGTATTCAAGAATGATTACAACCATGAAGGCAGATTCAGCT-GGGGAGAAGAGCAGAACTAAATAGCTACCATCAATAAACAATGATTCTGTAGCTTTC--------ATAGGCAATTTATTTCT-ATGTGTTGCTGGTCA-GGAAG--------------------------------TCAGCTGGAATGA---AA-GGAGAA--T-CAAAAGCA-GAGTCTTGCTCTTCA--TCATCATATTTTTAATGGAATATTTTAA-TATCAGCTTAAAGGAAGTTATTTAAGGTTTCCAGCAGAGCCATAACTAGGATGGAGTGAGTGGGG----CTTTAGAAATTTCTAGAGGATGG-ACA---------ACATT--TATATA-TCTT-GAATAGAGAATAA-TTGATGTTAGCATATG-GCAAGAAT-AA-TTAATTA-------AAGTTAGCTTCTCCCTGATTAGCC--TAGTGCTAGTGCTTCTCTAACGGTGATTTCACAATTTCCTTGGG-TCTTTCACCCAGAGCATCTCATGGGCCAGCTTCTTCCCCTCCCACACTCCTCCTGCA-CCCCT-CAAAACTCTGACTTTGGGGC-ATACTTTGTGCTGCTCAC-TCAAGCTGGG-CTTTATGAAGTTTCACTCTTCCAGGTGCCAACATGATGCTCCTGATGGCTTTGGTTGCTATAAATCTTTTTCCCTCTCTCCCCCTGAGAGCAA-TAAACAGCACATT-C---CA-----------------------------------GGAAGTCACCCAAA-CT-GGAATGCTCAA-CACTAAGATT-CTAGATGATCACCTTACCATAGTCTGGTCACCTAAAAATGAATTTGCAGAAAAA-TAACTAAAAAATCAGATGCTTCTTTGCCATTACCAACAAACAGGGA-GGGGAAGGGAAAATT-CCTGGAATTATGCTTCTTGAAATGAAAGC-AATTTTACATCTAGACTTTTTGAGACACC-------------------------------------------------------------------------------------------------------------------------------------------AGTGGTCTCTTTCAGACTTAGCCAATAAACACAGAATT--------T-CCGTAAGATTTC--TTTATAATATATGCCATTGATAG-AATTCATGCATTATACTTAACTACTACTATTTCTCTTTTCAG----------------------
Sminthopsis_murina		------------------GTATGTCTAC-TTCGTTTTTCCTTTGAAATATGTCATTAACCATGTCACT-GAATCATTAACGATATACATGTTCTGGCTAT----GGATGGTCCCTCATCTGCTTGCATGTCTAACACTTTAA-AAAGATATCCCCTTGGTGTCCAAAGGTCTAGGACAATTCCATGAT-TCTAATAGTCCAATGTAGGCATTCAACCTATCATTCAGTTTTCTAGTAA-CTCAGTAGTTCTGTAATGACCTGCAATTTA-TGTTCTTTT---AAAAAGTGATGAAGTTGCCACTCTCTCACTGAACTTATAACATTA-CTTCATCA-GTGCAATTCTTTCCC-TTCTTATCGAAGACCAAAAAAGACCT---CTTATT----GTTCATTGTAGAAACTGAAGGAAAG-AAAAAGTCCCCCATGTGCCTAAA----TAGAGCAATCTTTCTGGGGATATAACAGTACTCATGAATGATTCCAACCCTGAAGGCAGATATAGCT-GAGGA-AAGAGCAGAACTAAGTAGCTACCATGAATAAACAATCATTCTTTAGCTTTC--------ATAGACAATTTATTTCC-AT-TGTTGCTGGTCA-GGAAG--------------------------------TCAGCTGGAATGA---AA-GGAGAA--T-CAAAAGCA-AAGTCTTGCTCTTCA--TCATCATA-TTTTAATGGAATATTTTAA-TATCAGCTTAAAGGAAGTCATTTTAGGTTTCCAGCAGAGTCATAACTAGGATGGAGTGAGAGGA-----CTTAAGAAATTTCTAGAGGATGG-ACA---------GCATT--TATATA-TCTT-GAATAGAGAATAA-TTAATGGCAGCACATA-GCAA-AAT-AA-TTAATTAAAATCGGAAGTTAATTTTTCCCTGACTGGCC--TAGTGCTAGTGCTTCTCTAAAGGTAATTTCACAAT-TCCTTGGG-TCTTTCACCCAGAGCATCTCATGGGCCAGCTTATTCCCCTTGTGCACTCCTCCTGCA-CCCCT-CAAAAATCG--------------ACTTTGTGCTGCTCGT-TCCAGCTGGG-CTTTATAAAGTTTCATTCTTCCAGGTGCCAACATGATGC-CCTGATGGCTTTGGTTGCTGTAAATTTTGTTCCCTCTCTCCCCCTGAGAGCAA-TAAACAGCACATT-C---CA-----------------------------------GGAAGTCA-CCAAA-CT-GGAATGCTCAA-CACTAAGATT-CTAGATGATCATCTTACCACAGTCTAGTGGCCTAAAAATGAATTTACAGAAAA--TAACTAAAAAATCAGATGCTTCTTTGCCATTACTAACAAACAGGGA-GGGGAAGGGAAAATT-CCTGGAATTATGC-TCTTGAAATGAAAGT-AATTTTACATCTAGACTTTCTGAGACACC-------------------------------------------------------------------------------------------------------------------------------------------AGTGGTCTATTTCAGACTTAGCCAATAAACACAGAA-TCTCCTTCCT-CCATAGGATTTC--TTTTTAATATATGCCATTGATAG-AATTCATGTATTATACTTAACTACTACTATTT-TCTTTTCAG----------------------
Sminthopsis_macroura		------------------GTATGTCTACATTCGTTTTTCCTTTGAAATATGTCATTAACCATGTCACT-GAATCATTAACGATATACATGTTCTGGCTAT----GGATGGTCCCTCATCTGCTTGCATGTCTAACACTTTAA-AAAGATATCCCCTTGGTGTCCAAAGGTCTAGGACAATTCCATGATCTCTAATA-TCCAATGTAGGCATTCAACCTATCATTCAGTTTTCTAGTAA-GTCAGTAGTTCTGAAATGACCTGCAATTTATTGTTCTTTT---AAAAAGTGATGAAATTGCCACTCTCTCACTGAACTTATAACATTA-CTTCATCA-GTGCAATTCTTTCCCCTTCTTATTGAAGAACAAAAAAGACCT---CTTATT----GTTCATTGTAGAAACTGAAGAAAAG-AAAAAGTCCCCCATGTGCCTAAAA---TAGAGCAATCTTTCT-GGGATATAACAGTACTCATGAATGATTCCAATCCTGAAGGCAGATATAGCT-GAGGAGAAGAGCAGAACTAAGTAGCTACCATGAATAAACAATTATTCTGTAGCTTTTTATTTCT-GTA-GCAATTTATTTCC-ACATGTTGCTGGTCA-GAAAG--------------------------------TCAGCTGGAATGA---AA-GGAGAA--T-CAAAAGCA-GAGTCTTGCTCTTCA--TCGTCATATTTTTAATGGAATATTTTAA-TATCAGCTTAAAGGAAGTTATGTAAGGTTTCCAGCAGAGTCATAACTAGGATGGAGTGAATGGGG----CTTTAGAAATTTCTAGAGGATGG-ACA---------GCATT--TATATA-TCTT-GAATAGAGAATAA-TTAATGTCAGCATATA-GCAAGAAT-AA-TTAATTAAAATTGGAAGTTAGTTTCTCCCTGACTGGCC--TAGTGCTAGTGCTTCTCTAACGGTGATTTCACAATGTCCTTGGG-TCTTTC-CCCAGAGCATCTCATGGGCCAGCTTCTTCCCCTCCTGCATTCTTCCTGCA-CCCCT-CAAAAATCTG-------------ACTTTGTGCTGCTCAC-TCCATCTGG--CTTTATGAAATTTCATCCTCCCAGGTGCCAACATGATGCTTCTGATGGCTTTGGTTGCTGTAAATCTTGTTCCCTCTCTCCTCCTGAGAACAA-TAAACAGCACATT-C---CA------------------------------------GAAGTCACCCAAA-GT-GTAGTGCTCAG-CACTAAGATT-CTAGATGATCACCTTACCACAG--------CCTAAAAACGAATTTGCAGAAGAA-TAACTAAAAAATCAGATGCTTCGTTGCCATTACCAACAAACAGGGA-GGGGAAGGGAAAATT-CCTGGAATTATCCTTCTCGAAATAAAAGT-GATTTTACATCTAGACTTTCTGAGACACC-------------------------------------------------------------------------------------------------------------------------------------------CGTGGTCTCTTTCAGACTTAGCCAATAAACACAGAATTCTCTTTCCT-CCATAGGATTTC--TTTTTAATATATGCCATTGATAG-AATTCATGTATTATACTTAACTACTACTATTTCTCTTTTCAG----------------------
Sminthopsis_psammophila		------------------GTATGTCTATATTCATTTTTCCTTTGAAATATATCACTAACCATGTCACT-GAAACATTAACAACATACATGTTCTGACTAT----GGATGGTCCCTCATCTGCTTGCATGTCTAGCACTTTAA-GAAGATATCCCCTTGGTGCACAAAGGTCTAGGACAATTCCATGATCTCTAATAATCCAATGTAGGCATTCAATCTATCATTCAGTTTTCTAGTAA-CTCAGTAGTTCTGCAATGACCTGAAATTTATTGTCCCTTT---AAAAAGTGATGAAGTTGCCACTCTCTCACTGAACTTATAACATTA-CTTCATCA-GTGCAATTCTTTTCCCTTCTTATTGCAGAACAAAAAAGATGT---CTCATT----GTTCATTGTAGAAACTGAAGAAAAG-AAAAAGTTCCCCATGTGCCTAAAA---TAGAGCAACCTTTCTGGGGATATTACAGTACTCATGAATGATTCCAACCCTGAAGGCAGATATAGCT-GAGGAGAAGAGCAGAACTAAGTAGCTACCATGAATAAACAATCATTCTATAGCTTTC--------ATAGGCAATTTATTTCC-ATGTGTTGCTGGTCA-GAAAG--------------------------------TCAGCTGGAATGA---AA-GGAGAA--T-CAAAAGCA-AAGTCTTGCTCTTCA--TTATCATATTTTTAATGGAATATTTTAA-TATCAGCTTAAAGGAAGTTATTTAAGGTTTCCAGCAGAGCCATAACTAGGATGGAGTGAGTGGGG----CTTTAGAAATTTCTAGAGGAAGGAACA---------GCATT--TATATA-TCTT-GAATAGAGAATAA-TTAATGTCCGCATATA-GCAAGAAT-AA-TTAATTAAAATCGGAAGTTAGTTTCTCCCTGACTGGCC--TAGTGCTAGTGCTTCTCTAACAGAGATTTCCCAATGTCCTTGGG-TCTTTCACCCAGAGCATCTCATGGGCCAGCTTTTTCCCCTCCTGCATTCCTCCTGCA-CCCCT-CAAAAATCTG-------------ACTTTGTGCTGCTCGC-TTCAGCTGGG-CTTTATAAAGTTTCATTCTTCCAGTTGCCAACATAATGCTCCTGATGGCTTTGGTTGCTGGAAATCTTGTTCCCTCTTTCCCCCTGAGAGCAA-TAAACAGCACATT-C---CA------------------------------------GAAGTCACCCAAA-CT-GGAATGCTCAA-CACTAAGA-T-CTAGATGATCATCTTACCACAGT-TAGTGGCCTAAAAACTAATTTACAGAAGAA-TAACTAAAAAATCAGATGCTTCTTTGCCATTACCAACAAACAGGGA-GGGGAAGGGAAAATT-CCTGGAATTATGCTTCTTGAAATGAAAGT-AATTTTACATCTAGACTTTCTGAGACACC-------------------------------------------------------------------------------------------------------------------------------------------AGTGGTCTCTTTCAGACTTAGCCAATAAATACAGAATTCTCCTTCCT-CCATAGGATTTC-TTTTTTAATATATGCCATTGATAG-AATTCATGCATTATATTTAACTACTACTATTTCTCTTTTCAG----------------------
Sminthopsis_ooldea		------------------GTATGTCTACATTCGTTTTTTCTTAGAAATATGTCACTAACCATGTCACT-GAAACATTAACAACAT------------------------GTCCCTCATCTGCTTGCATGTCTAATACTTTAA-GAAGATATCTCCTTGGTACGCAAAGGTCTAGGACAATTCCATGATCTCTAATAGTCCAATGTAGGCATTCAATCTATCATTCAGTTTTCTAGTAA-CTCAGTAGTTCTGTAATGACCTGCAATTTATTGTTCCTTT---AAAAAGTGATGAAGTTGCTACTCTCTCACTGAACTTATAGCATTA-CTTCATCA-GTGCAATTCTTTCCC-TTCTTATTGCAGAACAAAAAAAACCT---CTCATG----GTTCATTGAAAAACCTGAAGAAAAG-AAAAAGTCCCCCATGTGCCTAAAA---TAGAGCAACCTTTCT-GGGATATCACAGTACTCATGAATGATTCCAACCCTGAAGGCAGATATAGCT-GAGGAGAAGAGCAGAACTAAGTAGCTACCATGAATAAACAATCATTCTTTAGCTTTC--------ATAGACAATTTATTTCC-ATGTGTTGCTGGTCA-GGAAG--------------------------------TCAGCTGGAATGA---AA-GGAGAA--T-CAAAAGCA-AAGTCTTGCTCTTCA--TCATCATATTTTTAATGGAATATTTTAA-TATCAGCTTAAAGGAAGTTATTTAAGGTTTCCAGCAGAGCCATAACTAGGATGGAGTGAGTGGGG----CTTTAGAAATTTCTAGAGGATGG-ACA---------GCATT--TATATA-TCTT-GAATAGAGAATAA-TTAATGGCAGCATATA-GCAAGAAT-AA-TTAATTAAAATCAGAAGTTAATTTTTTCCTGACTG--------TGCTAGTGCTTCTCTAACGGTAATTTCACAATATCCTTGGG-TCTTTCACCCAGAGCATCTCATGGGCCAGCTTTTTCCCCTCCTGCACTCCTCCTGCA-CCCCT-CAAAAATCTG-------------ACTCTGTGCTGCTCGT-TCCAGCTGGG-ATTTATAAAGTTTCATTCTTCCAGGTGCCAACATGATGCTCCTGATGGCTTTGGTTGTTGTAAATCTTGTTCCCTCTCTCCCCCTGAGAGCAA-TAAACAGCACATT-C---CA-----------------------------------GGAAGTCACCCAAA-CT-GGAATGCTCAA-CACTAAGATT-CTAGATGATCATCTTACCACAGTCTAGCGGCCTAAAA-TGAATTTACCGAAGAA-TAACTAAAAAATCAGATGCTTCTTTGCAATTACTAACAAACAGGGAGGGGGAAGGGAAAATT-CCTGGAATTATGCTTCTTGAAATGAAAGT-AATTTTACATCTAGACTTTCTGAGACACC-------------------------------------------------------------------------------------------------------------------------------------------AGTGGTCTCTTTCAGACTTAGCCAATAAACACAGAATTTTCCTTCCT-CCATAGGATTTC--TTTTTAATAT-------TGATAG-AATTCATCTATTATACTTAACTACTACTATTTCTCTTTTTAG----------------------
Sminthopsis_virginiae		------------------GTATGTCTACATTTGTTTTTCCTTTGAAATATGTCATTAACCATGTCACT-GAATCATTAACGATATACATGTTCTGGCTAT----GCATG--------TCTGCTTGCATGTCTAACACTTTAA-AAAGATATCCCCTTGGTGTCCAAAGGTCTAGGACAATTCCATGATCTCTAATA-TCCAATGTAGGCATTCAACCTATCATTCAGTTTTCTAGTAA-CTCAGTAGTTCTGAAATGACCTGCAATTTATTGTTCTTTT---AAAAACTGATGAAATTGCCACTCTCTCACTGAACTTATAACATTA-CTTCATCA-GTGCAATTCTTTCCCCTTCTTATTGAAGAACAAAAAAGACCT---CTTATT----GTTCATTGTAGAAACTGAAGAAAAG-AAAAAGT-CCCCATGTGCCTAAAA---TAGAGCAATCTTTCT-GGGATATAACAATACTCATGAATGATTCCAATCCTGAAGGCAGATATAGCTTGAGGAGAAGAGCAGAACTAAGTAGCTACCATGAATAAACAATTATTCTGTAGCTTTTTATTTCT-GTA-GCAATTTATTTCCAATGTGTTGCTGGTCA-GGAAG--------------------------------TCAGCTGGAATGA---AA-GGAGAA--T-CAAAAGCA-GAGTCTTGCTCTTCA--TCGTCATATTTTTAATGGAATATTTTAA-TATCAGCTTAAAGGAAGTTATGTAAGGTTTCCAGCAGAGTCATAACTAGGACGGAGTGAATGGGG----CTTTAGAAATTTCTAGAGGATGG-ACA---------GCATT--TATATA-TCTT-GAATAGAGAATAA-TTAATGTCAGCATATA-GCAAGAAT-AA-TTAATTAAAATTGGAAGTTAGTTTCTCTCTGACTGGCC--TAGTGCTAGTGCTTCTCTAACGGTGATTTCACAATGTCCTTGGG-TCTTTCACCCAGANCATCTCATGGGCCAGCTTCTTCCCCTCCTGCATTCTTCCTGCA--CCCT-CAAAAATCTGACTTTG------------GTGCTGCTCAC-TCCATCTGG--CTTTATGAAATTTCATTCTTCCAGGTGCCAACATGATGCTTCTGATGGCTTTGATTGCTGTAAATCTTGTTCCCTCTCTCCTCCTGAGAACAA-TAAACAGCACATT-C---CA-----------------------------------GGAAGTCACCCAAA-GT-GTAGTGCTCAG-CACTAAGATT-CTAGATGATCACCTTACCACAG--------CCTAAAAACGAATTTGCAGAAAAA-TAACTAAAAAGTCAGATGCTTCTTTGCCATTACCAACAAACAGGGA-GGGGAAGGGAAAATT-CCTGGAATTATCCTTCTTGAAATGAAAGT-AATTTTACATTTAGACTTTCTGAGACACC-------------------------------------------------------------------------------------------------------------------------------------------AGTGGTCTCTTTCAGACTTAGCCAATAAACACAGAATTCTCCTTCCT-CCATAGGATTTC--TTTTTAATATATGCCATTGATAG-AATTCATGTATTATA-TTAACTACTACTATTTCTCTTTCCAG----------------------
Sminthopsis_youngsoni		------------------GTATGTCTACATTCGTTTTTCCTTTGAAATATGTCACTAACTATGTCACT-GATACATTAACAACATACATGTTCTGGCTACGGATGGATGGTCCCTCATCTGCTTGCATGTCTAACACTTTAA-GAAGATATCCCATTGGTGCGCAAAGGTCTAGGACAATTCCATAATCTCTTATAGTCCAATGTAGGCATTCAACCTATCATTCAGTTTTCTAGTAA-CTCAGTAGTTCTGTAATGACCTGCA-------------------------------------------------------------------------------------------------------------------------------------------------------------------------------------------------------------------------------------------------------------------------------------------------------------------------------------------------------------------------------------------------------------------------------------------------------------------------------------------------------------------------------------------------------------------------------------------------------------------------------------------------------------------------------------------------------------------------------------------------TCTTTCACCCAGAGCATCTCATGGGCCAGCTTTTTCCCCTCCTGCACTCCTCCTGCA-CCCCT-CAAGAATCTG-------------ACTTTGTGCTGCTCGC-TCCAGCTGGG-CTTTATAAAGTTTCATTCTTCCAGGTGCCAACATGATGCTCCTGATGGCTTTGGTTGCTGTAAATCTTGTTCCCTCTCTCCCCCTGAGAGCAA-TAAACAGGACATT-C---CA-----------------------------------GGAAGTCACCCAAA-CT-GGAATGTTCAA-CACTAAGATT-CTAGATGATCATCTTACCACAGTATAGTGGCCTAAAAATGAATTTACAGAAGAA-TAACTAAAAAATCAGATGCTTCTTTGCCATTACCAACAAAAAGGGA-GGGGAAGGGAAAATT-CCTGGAATTATGCTTCTTGAAATGAAAGT-AATTTTACATCTAGACTTTCTGAGACACC-------------------------------------------------------------------------------------------------------------------------------------------AGTGGTCTCTTTCAGACTTAGCCAATAAACACAGAATTCTCCTTCCT-CCATAGGATTTC--TTTTTAATATATGCCATTGATAG-AATTCGTGCATTATATTTAACTACTACTATTTCTCTTTTCCG----------------------
Sminthopsis_froggatti		????????????????????????????????????????????????????????????????????????????????????????????????????????????????????????????????????????????????????????????????????????????????????????????????????????????????????????????????????????????????????????????????????????????????????????????????????????????????????????????????????????????????????????????????????????????????????????????????????????????????????????????????????????????????????????????????????????????????????????????????????????????????????????????????????????????????????????????????????????????????????????????????????????????????????????????????????????????????????????????????????????????????????????????????????????????????????????????????????????????????????????????????????????????????????????????????????????????????????????????????????????????????????????????????????????????????????????????????????????????????????????????????????????????????????????????????????????????????????????????????????????????????????????????????????????????????????????????????????????????????????????????????????????????????????????????????????????????????????????????????????????????????????????????????????????????????????????????????????????????????????????????????????????????????????????????????????????????????????????????????????????????????????????????????????????????????????????????????????????????????????????????????????????????????????????????????????????????????????????????????????????????????????????????????????????????????????????????????????????????????????????????????????????????????????????????????????????????????????????????????????????????????????????????????????????????????????????????????????????????????????????????????????????????????????????????????????????????????????????????
Sminthopsis_stalkeri		????????????????????????????????????????????????????????????????????????????????????????????????????????????????????????????????????????????????????????????????????????????????????????????????????????????????????????????????????????????????????????????????????????????????????????????????????????????????????????????????????????????????????????????????????????????????????????????????????????????????????????????????????????????????????????????????????????????????????????????????????????????????????????????????????????????????????????????????????????????????????????????????????????????????????????????????????????????????????????????????????????????????????????????????????????????????????????????????????????????????????????????????????????????????????????????????????????????????????????????????????????????????????????????????????????????????????????????????????????????????????????????????????????????????????????????????????????????????????????????????????????????????????????????????????????????????????????????????????????????????????????????????????????????????????????????????????????????????????????????????????????????????????????????????????????????????????????????????????????????????????????????????????????????????????????????????????????????????????????????????????????????????????????????????????????????????????????????????????????????????????????????????????????????????????????????????????????????????????????????????????????????????????????????????????????????????????????????????????????????????????????????????????????????????????????????????????????????????????????????????????????????????????????????????????????????????????????????????????????????????????????????????????????????????????????????????????????????????????????????
Planigale_ingrami		------------------GTATGTCTACATTCGTTTTTCCTTTGAAATATGTCACTAACCATGTCACT-GAACCATAAACAACATACATGTTCTGCCTAC----AGATGGTCCCTCATCTGCTTGCATTTCTAACACTTTAA-GAAGATATCCTCTTGATGCGCAAAGATCTAGGACAATTCCATGATCTCTAATAGTCCAATGTAGGCATTCAACCTGTCATTCAGTTTTCTAGTAA-CTCAGTAGTTCTATAATGAGCTGCAATTTATTGTTCCTTT--AAAAAAAGGATAAAGTTGCCACTCTTTCGCTAAACTTATAATATTA-CTTCAACA-GTGCAATTCTTTCCCCTTCTTATTGAAGAACAAAAAAGACCT---CTTGTT----GTTCATTGTAGAAACTGAAG------AAAAAGT-CCCCATGTACCTAAAA---TAGAGTAACCTTTCT-GGGATATTACAGTACTCATGAATGATTCCACCCTTGAAGGCAGATATGGCT-GAGGAGAAGAGCAGAACTAAGTAGCTAACATGAATAAACAATCATTCTGTAGCTTTC--------ATAGGCAATTTATTCCC-ATGTGTTACTGGTCA-GGAAG--------------------------------TCAGCTGGAATGA---AA-GGAGAA--TCCAAAAGCA---GTCTTGCTCTTCA--TCATCATATTTTTAATGGAATATTTTAA-TATCAGCTTAAAGGAAGTTATTTAAGGTTTCCAGCAGAGCCATAACTAGGATGGAG-GAGTGGGG----CTTTAGAAATTTCTAGAGGATGG-ACA---------GTATT--TATATA-TCTT-GAATAGATAATAA-TTAATGTTAACATATA-GCAAGAAT-AA-TTAGTTAAAATGGGAAGTTAGTTTCTCCCTGACTGGCC--TAGTGCAAGTGCTTCTCTAATAGTGATTTCACAATGTCCTTGGG-TCTTTCACCCAGAGCATCTCATGGGCCAGCTTCTTCCCCTCCAGCACTCTTCCTGCA-CCCCT-CAAAAATCTGACTTTGAGGC-ATACTTTGTGCTGCTCAT-TCCAGCTGGG-CTTTATGAAGTTTCACTCTTCCAGGTGCCAACATTATGCTTCTGATGGCTTTGGTTGCTGTAAATCTTGTTCCCTCTCTCCCCCTGAGAGCAG-TAAACAACACTTT-T---CA------------------------------------GAAGTCATCCAAA-CT-TGAGTGCTCAA-CACTAAGATT-CTAGATGATCACCTTACCACAGTCTGGTCACCTAAAAATGAATTTGCAGAAGAA-TAACTAAAAATTCAGATGCTTCTTTGCCATTACCTACAAACAGGGA-GGGGAAGGGAAAATT-CCTGGAATTATGCTTCTTGAAATGAAAAT-AATTTTACATCTAGACTTTCTGAGACACT-------------------------------------------------------------------------------------------------------------------------------------------AGTGTTCTCTTTCAGATTTACCCAATAAACACAGAATTCTCCTTCCT-CCATATGATTTC--TTTTTAATATATGCCACTGATAG-AATTCATGCATTATATTTAACTACTACTATTTCTCTTTTCAG----------------------
Planigale_maculata		------------------GTATGTCTACATTCGTTTATCCTTTGAAATATGTCACTAACCATGTCACT-GAACCATAAACAACATACATGTTCTGCCTAC----AGATGGTCCCTCATCTGCTTGCATTTCTAACCCTTTAAG-AAGATATCCTCTTGATGCGCAAAGATCTAGGACAATTCCATGATCTCTAATAGTCCAATGTAGGCATTCAACCTGTCATTCAGTTTTCTAGTAA-CTCAGTAGTTCTATAATGAGCTGCAATTTATTGTTCCTTTAAAAAAAAAGGATAAAGTTGCCACTCTTTCACTAAACTTATAACATTA-CTTCATCA-GTGCAATTCTTTCCCCTTCTTATTGAAGAACAAAAAAGACCT---CTTGTT----GTTCATTGTAGAAACTGAAG------AAAAAGTCCCCCATGTACCTAAAA---TAGAGTAACCTTTCTGGGGATATTACAGTACTCATGAATGATCCCAACCTTGAAGGCAGATATGGCT-GAGGAGAAGAGCAGAACTAAGTAGCTAACATGNNNNNNNNNNNNNNNNNNNNNNNNNNNNNNNNNNNNNNNNNNNNNNNNNNNNNNNNNNNNNNNNNNNNNNNN--------------------------------NNNNNNNNNNNNNNNNNNNNNNNNN----NNNNNNNNNNNNNNNNNNNNNNNN--NNNNNNNNNNNNNNNNNNNNNNNNNNNNNNNNNNNNNNNNNNNNNNNNNNNNNNNNNNNNNNNNNNNNNNNNNNNNNNNNNNNNNNNNNNNNNNNNNNNNNNNNNNNNNNNNNNNNNNNNN--------------------NNNNNNNNNNNNNNNNNNNNNNNNNNNNNNNNNNNNNNNNNNNNNNNNNNNNNNNNNNNNNNNNNNNNNNNNNNNNNNNNNNNNNNNNNNNNNNNNNNNNNNNNNNNNNNNNNNNNNNNNNNNNNNNNNNNNNNNNNNNNNNNNNNNNNNNNNNNNNNNNNNNNNNNNNNNNNNNNNNNNNNNNNNNNNNNNNTGCACCCCCT-CAAAAATATGACTTTGAGGC-ATACTTTGTGCTGCTCAT-TCCAGCTGGG-CTTTATGAAGTTTCACTCTCCCAGGTGCTAACATTATGCTTCTGATGGCTTTGGTTGCTGTAAATCTTGTTCCCTCTCTCCCCCTGAGAGCAG-TAAACAACACTTT-T---CA------------------------------------GAAGTCATCCAAA-CT-GGAGTGCTCAA-CACTAAGATT-TTAGATGATCTCCTTACCACAGTCTGGTCACCTAAAAATGAATTTGCAGAAGAA-TAACTAAAAATTCAGATGCTTCTTTGCCATTACCTACAAACAGGGA-GGGGAAGGGAAAATT-CCTGGAATTATGCTTCTTGAAATGAAAAT-AATTTTACATCTAGACTTTCTGAGACACT-------------------------------------------------------------------------------------------------------------------------------------------AGTGGTCTCTTTCAGATTTACCCAATAAACACAGAATTATCCTTCCT-CCATATGATTTC--TTTTTAATATATGCCACTGATAG-AATTCATGCATTATATTTAACTACTACTATTTCTCTTTTCAG----------------------
Planigale_novaeguineae		????????????????????????????????????????????????????????????????????????????????????????????????????????????????????????????????????????????????????????????????????????????????????????????????????????????????????????????????????????????????????????????????????????????????????????????????????????????????????????????????????????????????????????????????????????????????????????????????????????????????????????????????????????????????????????????????????????????????????????????????????????????????????????????????????????????????????????????????????????????????????????????????????????????????????????????????????????????????????????????????????????????????????????????????????????????????????????????????????????????????????????????????????????????????????????????????????????????????????????????????????????????????????????????????????????????????????????????????????????????????????????????????????????????????????????????????????????????????????????????????????????????????????????????????????????????????????????????????????????????????????????????????????????????????????????????????????????????????????????????????????????????????????????????????????????????????????????????????????????????????????????????????????????????????????????????????????????????????????????????????????????????????????????????????????????????????????????????????????????????????????????????????????????????????????????????????????????????????????????????????????????????????????????????????????????????????????????????????????????????????????????????????????????????????????????????????????????????????????????????????????????????????????????????????????????????????????????????????????????????????????????????????????????????????????????????????????????????????????????????
Planigale_tenuirostris		????????????????????????????????????????????????????????????????????????????????????????????????????????????????????????????????????????????????????????????????????????????????????????????????????????????????????????????????????????????????????????????????????????????????????????????????????????????????????????????????????????????????????????????????????????????????????????????????????????????????????????????????????????????????????????????????????????????????????????????????????????????????????????????????????????????????????????????????????????????????????????????????????????????????????????????????????????????????????????????????????????????????????????????????????????????????????????????????????????????????????????????????????????????????????????????????????????????????????????????????????????????????????????????????????????????????????????????????????????????????????????????????????????????????????????????????????????????????????????????????????????????????????????????????????????????????????????????????????????????????????????????????????????????????????????????????????????????????????????????????????????????????????????????????????????????????????????????????????????????????????????????????????????????????????????????????????????????????????????????????????????????????????????????????????????????????????????????????????????????????????????????????????????????????????????????????????????????????????????????????????????????????????????????????????????????????????????????????????????????????????????????????????????????????????????????????????????????????????????????????????????????????????????????????????????????????????????????????????????????????????????????????????????????????????????????????????????????????????????????
Planigale_sp1			????????????????????????????????????????????????????????????????????????????????????????????????????????????????????????????????????????????????????????????????????????????????????????????????????????????????????????????????????????????????????????????????????????????????????????????????????????????????????????????????????????????????????????????????????????????????????????????????????????????????????????????????????????????????????????????????????????????????????????????????????????????????????????????????????????????????????????????????????????????????????????????????????????????????????????????????????????????????????????????????????????????????????????????????????????????????????????????????????????????????????????????????????????????????????????????????????????????????????????????????????????????????????????????????????????????????????????????????????????????????????????????????????????????????????????????????????????????????????????????????????????????????????????????????????????????????????????????????????????????????????????????????????????????????????????????????????????????????????????????????????????????????????????????????????????????????????????????????????????????????????????????????????????????????????????????????????????????????????????????????????????????????????????????????????????????????????????????????????????????????????????????????????????????????????????????????????????????????????????????????????????????????????????????????????????????????????????????????????????????????????????????????????????????????????????????????????????????????????????????????????????????????????????????????????????????????????????????????????????????????????????????????????????????????????????????????????????????????????????????

[BRCA1]
Caluromys_philander		TCATTACTGCCTGAGATCACCAGTGAATTGCCTAACACAGACAGCATGAACGTAGAAAAGGTTGAACTCTGTGATAAAAGCAAAAGTCCTGGTTTAGCAAGGAGCCAGCAAAGCAGTCAGGATGAAAGTAAGGAAAAATGTAGTGCTGGGAAGATCCCAGGTGCAGAGGAAGTGCATGAGCTGAATGCCCATGATCTGTATGAGAGGCAAGAACTA---GAGGAGCAGCCAGAGTGCCCTGAGTACCCCAGAGGAAATCCTCAAAACTGCATGTCTGGAACCAAACTGAAAAGCAGTATTCAGAAAGTTAATGACTGGTTATCCAGAAGTAATGACATTTTAGCCTCTGATTACTCCTCTGTTCGGAGCCATGAACAGAATGCAGAGATGGCTAATGCCTTAGAAGATGAGCATCCAGATACCACAGATGGAAATTCTAGCATTTCTGGGAAGACTGACTTGGTGGCCAACTCCACTGATGGTGCCTGGCTACATATGTCTGAAAGAAGCTGCCCCAGGCAGACAGAGAGCAACAATATTGAAGACAAAATATTTGGAAAAACCTATCGGAGAAAGTCATTTCATGCTAATTTGAATTATGTAACTGAAAACTTGATTGTTGGAGCTGTTGCTTCTGATTCTTTGATTCCTCCAGAGCCTGTCAAAAAAACCAGGTTAAAGCGTAAAAGAAAGACCATCTCTGACCTACAGCCTGAGGATTTCATCAAGAAGACAGATACTGAATTTATTCACAAAACCCCTGAAAAGAAAATTCATGCTGTTGACCAAATTCTTGAACAAGAACAAAATGGCCAAGTGATGAACACGGTTAATGGTTGTCCTGAACAGAAAGCACTA---GACAGTCATGTAGGGGAAGTGAAAGATGCTCCAGTATCAGAACTGCTCTCTGTGGAGAAAGAATCCACTTTCAGAACTGGAACAGACCCCGCAGTTGGCAGTACAAACCATGGGGGACTCAAATTAAATGGTAGAGATGCCAAAATGACAAAAAAGGACAAGCTGAGAAAGAAGCCTTCAGCCAGGATTGTCCATGAACTTGAGCTCATAGTTGATAGAAACCCAAGCTCTTCTAATGAGACTGAACTACTGATCGATAGCTATCCCAGCAGTGAAGAGATAAGGAAGGGAAATAATTCTGAACAGAAGCAAATCAGACGCAGCAGAAGGCTTCAGCTGCTGTCAGAAGACATCACGATGGAAACCAAGAAAGCCTATGAGCCAGATGAACAAGCAGAAAAAAGTTGTGTCAGTAAAGTTTTCCCAGATCTAAAAATGGGAAATACGCCTGCCTGTGTTACTGTCAGTCTAACTACTGATAGTGATCAAATGTTAGCTAGCTGCAGTGTCACTGAAGAAGGACATGAAAAGAGCCTGGAAGCAATCCAAAGCAGCAGGGACCAAGAG---GATCTGGCAGTAAGTGGAGGGGAGGGTTTACAAGGCCAGAGAGCCAAAGAAAACCTGGAGGCCTTGGAGGTTCCTGATACTGATTGGGACACTCAGGACAGTACCTCATTGTTTCCAGCTAATACTCTGCAAAATTCAAAAGCAGGACCCAGTCCTCACAGAAGTCAGTATGAAATAATGGAAACCCCCAAGGAACTCTTAGATGGTTGTTCATCTGAAAACACTGGAAGTACCACAGAAGATTTGAAGAACCTGATGAGACAGGGAGTTAAAAATGCCTCAGAGACAACCACAGAAATGGAGGATAGTGAACTCGACACCCAGTATTTACAGAATACCTTCAAACGTTCAAAACGCCAGACGTTTGCTCTGGGTTCCAGTCCAAGGCAGGAATATATGAAACCTGACACAATCTCTCAGACTTTAAGTCAGCAGGGTCTAGATAATGCCACAAATTGTGGGGGACAGGAAAAAGAAAAGCTGGGAAACAGAGAATCCATCAAGCCCATACAAGCAAATTCTGCAGTCATGAGCTTAGCCGTGGTTTGTCAGACAGARGAGAGGAAGCCAAGTGATTGTGCC---------------AGTGTCTCTGAGCTTTGTCACATA---GCTTCATTGCATGGTGGCAATGATTGTGAATTCATTGCTAGGAACAACCAGGAAATTTCACAAGTTCCTAAT------CAAAAGCAATCAGTTTCTCCAGCAGGGTTGTCTGCTAGTAAAACTATATATACAAAAAATATCTTGGAGGAAAGGCTTGATGAACAGACCACATCCCCTGAAATAGCTGTAGAAATTGAAAGCTTAGCCCAAAGTAGCTTAAGTCCAGTTAGCCCAAGTAACAGCAGAGAATATATTTCT------------------------------------------------------------------------------------------------------------------------------------------------------------------------------------------------------------------
Didelphis_marsupialis		---------------------------TTGCCTAACACAGACAGCATGAACGTAGAAAAGGCTGAACTCTGTGATAAAAGCAAAAGGCCTGATTTAGCATGGAGCCAGCAGATCAGTCAGGAGGAAAGTAAGGAAAAATGTATTGCTGGGAAGACCTCAGATGCAGAGGAGCTACATGAGCTAAATGCCCATCATCTGTATGAGAGGCAAGAACTA---GAAGAGCAGCCAGAGTGCCCCAACTACCCCAGAGGAAATTCTCAAAACTGCTTGTCTGGAACCAAACTGAAA---AGTATTCAGAAAGTTAATGACTGGTTATCCAAAAGTAATGACATTTTAGCCTCTGACTACTCCTCTGGTAGGATCCATGAACAGAATGCAGAGATGGCTAGTGTCTTAGAAGATGGGCATCCAGATGTTACAGATGGAAATTCTAGCATTTCTGGGAAGACTGACTTGGTGGCTGACTCCACCGATGGTGCCTGGCTACATATGTCTGAAAGAAGCTGCTCCCGGAAGGCAGAGAGCAACAATATTGAAGACAAAATATTTGGAAAAACCTACCATAGAAAATCAGTTCACACGAATTTGAATTATGTGACTGAAAACTTGATTGTTGGAGCTGTTGATTCTGATTCTTTGATCCCTCCAGAGCCTGTCAAAAAAACCAGGTTAAAGCGTAAAAGGAAGACCGTCTCTGACCTACAGCCTGAGGATTTCATCAAGAAGACAGACACTGAATTTATTCACAAATCTCCCGAAAAGAAAACTCATGCTGTTGACCAAATTCTTGAACAAGAACAAAATGGCCAAGTGATGAACACAGTTAATGATAATCCCAAACAGAAAGCATTAGTAGATGGCCACGTAGAGGAAGTGAAAGATGCTCTGGCATCAGAACTGCTCTCTGTGGAGAAAGAATCCACTTTCAGAACTAGAACAGACTCTGCAGCTGGCAGCACAAACCATGGGGCACCCAAATTAAATGGAAGAGATGCCAAAATGACAAAAAAGGACAAGCTGAGGAAGAAGCCTTCAACCAGGATTGTCCATGAGCTTGAGCTCATAGCTGATAAAAACCTAAGCTCTTCTAATGAGACTGAACTACAGATCGATAGCTATCCCAGCAGTGAAGAGATAAGGAAGGGAAATAATTCTGAACAGAAGCAAATCAGACGCAGCAGAAGGCTTCAGCTGCTGTCAGAAGAAATTGCAATGGAAACCAACAAGGCCTATGAGCCAGATGAACAAGCAGAAAAAAGTTGTGTCAATGAGGTTTTCCCAGATCTAAAAATGGGAAATACACCTGCCTGTGCTACTGTCAGTCTCACTACTGATAGTGATCAAATGTTAGCTAGCTGCAGTGTCACT---GAAGAAGAAAATGAAAGCCTAGAAGCAATCCAAAGCAGCAGAGACAAAGAG---GATCTAGCAGTAAATGGAAGGGAGGGGTCACAAGGCCAGAGAGCCAAAGGAAACCTGGAGATCTTGGAGGTTCCTGATACTGATTGGGACACTCAGGACAGTACCTCATTGTTTCCAGCTAATACTCTGCAAAATTCAAAA---GGACCCAGTCCTCACAGAAGTCAATGTAAAATAATGGAAACCCTCAAGGAACCCTTAGATGGTTGTTCATCTGAAAACACTGAAAGCACGGCAGAAGATTTGAGGAGCCTGATGAGACAGGGAGTTAAAAATGCCTCAGAGACGACCACAGAAATGGAGGACAGTGAACTCGACACCCAGTATTTACAGAATACATTCAAACGTTCAAAACGCCAGACATTTGCTCTGGGTTCTAGTCCAAGGCAGGAATGTATAAAACCCTGTGCTATCTCTCAGGCTTTGCGTCAGCAGGATCTAGAAAATGCCACATATTGTGGGGGCAAAGAAAAAGAAAATCTGGGAAGCAGAGAATCCAACAAGCCCATGCAAGCAAAGTCTGTAGTCATGAGCTTAGCTGCGGTTTGTCAGACAGAGGAGAGGAAGCCAAGTGATTGTGCC---------------AGTGTCTCCAGGCTGTGTCACATA---GGTCCATTGCATGGTAGCAATGACTGTGAATTCATTGCTGGAAACAACCAG---------------------------------------------------------------------------------------------------------------------------------------------------------------------------------------------------------------------------------------------------------------------------------------------------------------------------------------------------------------------------------------------------------------------------------
Marmosa_murina			---------------------------TTGACTAACACAGATAGCATGAACATAGAAAAGGCTGAACTCTGT---AAAAGCAAAAGACCTGGTTTAGCAAAGAGCCAGGAGATCAGTCAGGATGAAAGTAAGGAAAAATGTGTTGCTGGGAAGATCCCAGATGCAGAGGAGCCTCATGAGCTGAACACCCATCATCTGTATGAGAGGCAAGAACTAGAGGAGGAGCAGACAGAGTGCCCCAAGTACCCCAGAGGAAATCCTCAAAACTGCTTGTCTGGAACCAAACTGAAAAGCAGTATTCAGAAAGTTAATGACTGGTTATCCAGAAGTAATGACATTTTAGCCTCTGATTACTCCTCTGTTAGGATCCATAAACAGAATGCAGAGATGGCTGGTGTCTTAGAAGTTGGACATCCAGATATCACAGATGGAAATTCTAGCATTTCTGGGAAGACTGATTTGGTGGTTGACTCCACTGATGATGCCTGGCTACATATGTCTGAAAGAAGCTGCCCCAGGCAGGCAGAGAGCAACAATATTGAAGACAAAATATTTGGAAAAACCTACCATAGAAAATCAGTTCACACTAATTTGAATTATGTAACTGAAAACTTGATTATTGGAGCTGTTGCTTCTGATTCTTTGATCCCTCCAGAGCATGTCAAAAAGACCAGGTTAAAGCGTAAAAGGAAGACCATCTCTGACTTACAGCCTGAGGATTTCATCAAGAAGACAGACACTGAATTTATTCACAAATCCCCTGAAAAGAAAATTCATGCTGTTGACCAAGTTCTTGAACAAGAACAAAATGGCCAAGTGATAAACACAGTTAATGGTCATCCCAAACAGAAAGCATTAGTAGATGGTCATGTAGAGGAAATGAAAGATGCTCTGGCATCAGAACTGCTCTCTGTGGAGAAAGAATCCACTTTCAGAACTAGAACAGACTCTGCAGCTGGCAGCATAAACCACGGGGGACACAAATTAAATGATAGAGATGCCAAAATGACAAAAAAGGACAAGCTGAGGAAGAAGCCTTCAGCCAGGATTGTCCATGAGCTCGAGCTCATAGTTGATAAAAACTCAAGTTCTTCTAATGAGACTGAACTACAGATCGATAGCTATCCCAGCAGTGAAGAGATAAGGAAGGGAAATAATTCTGAACAGAAGCAAATCAGACGCAGCAGAAGGCTTCAGCTGCTGTCGGAAGAAATTGCAATGGAAACCAAGAAGGCTTGTGAGCCAGATGAACAAGCAGAAAAAAGTTGTGTCAATGAAGTTTTCCCAGATCTAAAAATGGGAAATACACCTGCCTGTTCTACTGTCAGTCTCACTACTGATAGTGATCAAATGTTAGCTAGCTGCAGTGTTACTGAAGAAGGACATGAAAAGAGCCTGGAAGCAATCCAAAGTAGCAGAGACCAAGAA---GATCTGGCAATAAGTGGAGGGGAGGGATCACAAGGCCGGAGAGCCAAAGGAAACCTGGAAGTCTTGGAGGTTCCTGATACTGATTGGGACTCTCAGGACAGTATCTCATTGTTTCCAGCTAATACTCCACAAAATTCAAAAGCAGGACCCAGTCCTCATAGAAGTCAATGTAAAATAATGGAAACCCCAAAGGAACTCTTAGATGGTTGTTCATCTGAAAATACTGAAAGCACCACAGAAGATTTGAGGAACCTGATGGGACAGGGAGTTAAAAATGCCTCAGAGACAACCACAGAAATGGAGGATAGTGAACTCGACACCCAGTATTTACAGAATACCTTCAAACGTTCAAAACGCCAGACATTTGCTCTGGGTTCCAGTCCAAGGCAGGAATGTATGAAACCCTGTGCTATTTCTCAGGCTTTACATCAGCGGGGTCTAGATGATGCCACAGATTGTGGGGGCCAAGAAAAAAAAAAGCTGGGAAACGGAGAATCCAACAAGCCCATGCAAGCAAAGTCTACAGTCATGAACTTGGCTGCAGTTTGTCAGACAGAGGAGAGGAAGCCAAGTGATTGTGCC---------------AGTGTCTCCAGGCTTTGTCACATA---GATCCATTGCATGGTGGCAAT---------------------------------------------------------------------------------------------------------------------------------------------------------------------------------------------------------------------------------------------------------------------------------------------------------------------------------------------------------------------------------------------------------------------------------------------------------------
Dromiciops_gliroides		TCATTACTGCCTGAAACCACCAGTTTATTGCCCAACACAGACAGAACGAATGTAGAAAAGGCTGAACTCTGTAATGAAAGCAAACAGCCTGGCTTAGCAAGGAGCCAAGAGAGCAGTCTGGATGAAAGTAAGGAAATATGTAGCTCTGGGAAGACCCCAGATGCAGAGGAGCAGCATAAACTGAATGCCCATCATCTGTGTGAGAGGCAAGAACTA---AAGGAGAAGCCACAGCATCCTGACAGCCCCAGAGGTAATCCTCAGAACTGCCTGTCTGGAACCAAAGTGAAAAGCAGTATTCAGAAAGTTAATGAGTGGCTCTCCAGAAGTGATGACATTTTAGCCTCTGATTACTCCTGTGATCAGAGCAGTAAACAGGATACCGAGATGACTAGTGCCTTAGAAGACGGGCATTCAGATGCTGCAGATGGAAATTCTAGCATTTCTGAGAAGACTGATCTAGTGGCTGACACTACTGATGCTACCTGCGTGCCTGAGTCTGAAAGAAGCTGCCCCAGGCCAGCAGAAAGCAACAATATTGAAGATAAAATATTTGGAAAAACCTATCGGAGAAAGTCAGGCCATTCTCATTTGAGTTACATAACTGAAAACTTGTTTGTTGAAGCTGTTGCTCCTGATTCTTTGATCCCTCCAGAGCCTCTCAAAACAACCAGACTAAAGCGTAAAAGAAAGACCATATCTGACCTACAGCCTGAGGATTTTATCAGGAAGACAGACATTCCAACTATTCACACAGCTCCTGAAAAGAAAAATCATGCTGTTGACCAAATTCTTGAAAGCAAACAAAATGACCAAGTGATAAACACAGCTCATGGTCATCCTGAACRGAAAACACTA---GATGGTCGTGTAGGGGACCTGAAAAATGCTCAGGCGTCAGAG---TTCTCTGCAGAGAAAGAATCCACTTTCAGAACTGGAACAGAGCCTGTGGCTGGCAGTACGAACCACGGGGAGCTCAAATTAAATAGTAGAGATGCCAAAATGACAAAAAAAGACAGACTGAGGAAGAAGCCTTCAGCCAGGATTGTCCATGCTCTGGAGCTTGTAGCTGATAGGAACCCAAGCTCTTCTAATGAGACTGAACTACAGATCGATAGCTATCCCAGCAGTGAAGAGATAAGGAAAGCAAATCGTTCCGAACAGAAGCAAGTCAGACGCAGCAGAAGGCTTCAGCTGCTATCAGAAGAAATTGCAGTTAAAGCCAAGAATGCCCAA------GATGACCAAACAGAAAAAAGTTGTGTCGGTGAAGTTTTCCCAGAACTAAAAATAGGAAATGTGCCCGCTTGTGCTACTGACAGTCTCACTACGGATAGGGATCAGGTATTAGCTAGCTGCAGTTTCACA---GAAGATGATGAAAGGAGCCTGGAAGCAATCCCAAGCAGCAAACACCAAGACCAAGATGTAGCATTAAGTGGAAGGGAGGGGCTGCAAGGTGAAAGAGCCCACAGAAGCTCRGAGGCTTTGGAAGTTGCTGATTCTTATTGGGATACTCAGGACAGTGCCTCGTTGTTTCCAGCTGATCCTCCCCAACATTCAAAAGCAGGACCCAGTCCTCCTATAAGTCACTGTGAAGTAGGGGAAACCTCCAAGGAACTCTTAGATAGTTATTCATCCAAAAACACCGAAAGTGGCAGAGAAGATTTAAGGAGCCCAGTGAGACAAGAAGTTAAAAATGCCTCCGAGACAGCCACAGAAATGGAGGATAGTGAACTCGATACTCAGTTTTTGCAGAATACCTTTAAACGTTCAAAGCGCCAGTCATTTGCTCTGTGTTCCAGCCCAAGGCAGGAACGTATGAAACCCTGCACTGTCCCCGGGCTTGTAAGTCAGCACCGTCCAGATAATGCCACAGATTGTGGGGACCAGGATAAAGAAAATCAGGGAAACAGAGATTCAAACAAGCCTGTGCAGCCAGTGTCTGCAGTCATGAGCTTAGTCACAGCTTGTCAGACAGTGGAGAGGAAGCCAGGTGATTATGCCAAAAGTAGCACCGCAGGAATCTCTAGGCTTTGTCACATAGCTGCTCCATTACGTAGTGGCAATGACTGTGAACACATTGCTGGAAACAACCTGGGAATTTCACAAGTTCCTGAT------CAAAAACAATCAGTTTCTCCAGGAAGGTCATCTGCTAGTAAAAATACGTATACAAAAAACCTCCAGGAAGAAATGCTTGATGAACAGACTACATGCCCTGAAACAGCTATGGGAAATGAGAGCTTCGTCCAAAGCAGCATAAGCCCAGTTAGCCAAAGTAACAGCCGAGAATTTATTTCTGAAGCAACTGACTTAAAAAGATTTATTGGCATCGGCTGTAGTGGAGAAGGCAGTCAGGCAGAAAAAGGTGAAAACAAAGAATCTGAATTAAATACACCAACCAAATTAAAGCTTGTGCAACCCCACGTCTGTCAACAAAGCTTTCCTCAGGATAATTGCAAAGAGTCTAACAGAAAAGGGAAGGAAGGAACTGGAAAATTAACTCAGGCC
Perameles_nasuta		TCATTACTGCCTGAAACCAGCAGTTTATTGCCCAACATAGACAGAATGACTACAGAAAAGGCTGAACTCTGTAATAAAAGTAAAGATCCTGGCTTAGCAAGGAACCAACAGATCTGTCTGGATGAAAGTAAAGAAATAAGTTGCACTGTGAAGACCCCAGCTGCAGGGGAGCAGTGTGAGCTGAATGCCTACCATCTATGTGAGAAGCAAGAACTA---GAGGTAAAGTCACAGCACCCTGGGAGCCCCAAAGGTAGTCCTCGGAGTTGCCGGTCTGGAACCAAACTGAAAAGCAGTATTCAGAAAGTCAGTGAGTGGTTGTCTAGAAGTAATGACATTTTAAACTCTGATTATTCCCATGAGAGAAGCCAGGAGCAGAATGCAGAGATTGCTATTGCCTTAGAAGATGGGCATCTGGATACTGCTGATGGAAATTCTAGCATTTCTGAGAAGACAGACCTGGTGGCTGTCACCACTGAT---------------GTGCTGAAAACAAGCTGCTCCAGGCCAGTAGAAAGC---AGTATTGAAGATAAAATATTTGGAAAGACCTATCGGAGAAAGTCAAGTCACTCTAATTTGAATTATCTAACTGAAAGCCTCCTTGTTGAAACTATTGCTCCTGATTCTTTGATCCCTCCAGAACCTCTCAAGAACATCAAGTTAAAGCGAAAAAGAAAAACCATGTCCGACCTGCAGCCTGAAGATTTCATCAGGAAGACAGATGTTCCAGTTAGTCACAAAACCCCTGAAAAGAAAAATCCTGCTGTTAACCAGATTCTTGAAAGAGAACAAAATGACCAAGTGATGAACACAGCTAATGGTCATCTTAAACAGAAAGCACTG---GCTGATCATGTTGGGGAAGTGAAAGATGCTCAGGCAACAGGACTGTTCCCTACAGAGAAAGAATCAACATTCAGAACTAGAACAGAGCCTAAAGCTGGCAGCATAGTCCATGGAGAGCTCGAATTAAATGGGAGAGGTGCCAAAATGACAAAAAAGGACAGGTTGAGGAAAAAGCCTTCAGCCAGGATTGTCCGTGCTCTTGAGCTTGAGGCTGATAAAAACTCAAGCTCTTCTAATGAGGCTGAATTACAAATCGATAGCTATCCCAGCAGTGATGAGATAAGGAAAGGAAATAATTCTGAACAGAAGCAAGTCAGACGCAGCAGAAGACTTCAGCTACTGTCAGAAGAAACTGCAGTTGGAACCAAGAAGGCCCATGAGCCAGATGACCAAGCAGAAGAAAGATGTGTCAAGAAGGTTTTCCCAGAATTGGAAATAGGAACTGTGTCTGCCGGTGCTACTGACAGCCTATCTACTGATAAGGATGAAGTGTTAGCTAGTTGCAGTTTCACA---GATGGAGAGGAAAGGAACCTGGAAGTAATCCCAAGCAGCAAAGACCAAGACCAAGATTTGGCATTAAGCGAAAGGGAAAGGTTGCAAGAAAAAAGAACCCAAGGAAACCTGGAGCTTCTGGAGGTTCCAGATACTTATTGGGACACTCAGGACAGTACTTCACTGTTTCCAGCTGATACTCCCCAGAATTCAAAAGCAGGACCCAGTCCTCACAGAAGTAACTGTGAAATAATGGAAACCTCCAAAGAACTCTTCGATGCTTATTCATCCAAAACCACTGGCAGTGGCACTGAAGGTTTGAAA---------AGACAGGAAATTAAATATGGCTCTGAGACATCTTCAGCAATGGAGGATAGTGAACTTGACACCCAGTATTTGCAGAATACCTTCAAACGTTCAAAGCGCCAAACATTTGCTCTGTGTTCCAACCCAAAGCAGGAACAGATGAAACCTTGCTCTGTTCCTAGGGCTGTCAGTCAGCAGAGTTCAGATAATGCCTCAGATTGTGGGGGCCAAGAAAAAGAAAAGGAAGAAAACAGAGAATCAAATAAACCTGGCCAACTAGTATCTGCAGTCAGTTGCTTAGCTGCCACTTGT---CAGACAGAGAGGAAGCCAGGTGATGATGATGAATGTAGCACCACAGGAGTTTCCAGACTTTGTCACATA---GCTCCATTACAAGGGGGCAGTGACTGTGAATACATTGCTGGGAAAAAACAGGGAATTTCACAAGTTCCTAATCAAAAACAAAAACAATCAGTTTCTCCAACAAGGTCATCAGTTAGTAAA---ATATACACAAAAAACCTCTTGGAGGATAGACTT---GAACAGACCACATGCCCTGAAACAGTTATGGGAAATGAAAGCTTAGCCCAAAGCAACTCAAGTCCAGTTAGCCAAAATAACAGCAGAGAACATATTTCTAAAGCAACTGACTTAAATAGATTTATTAGCATACACTCTAGTGGAGAAGGCAGTCAGGAAGAAAAAGGTAAAATCAAAGAATCTGAATTAAATACACCAACCAAATTAAAACTTGTGCAACCACAAGTATGTCAACTAAGCTTTTCTCAGGATAATTGCAAAGAGCCAAAAAGAAAAGGGAAAGGAGGAAATGGAATATTAGCTCTGGCC
Echymipera_kalubu		TCATTAATGCTTGAAACCAGCAGTTTATTGTCCAACATAGACAGAATGACTACAAAAAAGGCTGAACTCTGTAATAAAAGTAAAGATCCTGGCTTAGCAAGGAACCAACAGGACTGTTTGGGTGAAAGTAAAGAAATAAGTAGCACTGTGAAGACCCCAGCTGCAGGGGAGCAGCATAAGCTGAATGCCCACCATCTGTGTGAGAAGCAAGAACTA---GAGGTAAAGTCACAGCACCCTGAGAGCCCCAAAGGTAGTCCTCGGAGGTGCCGGTCTGGAACCAAACTGAAAAGCAGTATTCAGAAAGTCAGTGAGTGGTTGTCTAGAAGTAATGACATTTTAAACTCTGATTATTCCCATGAGAGAAGCCAGGAGCAGAATGCAGAGATTGCTATTGCCTTAGAAGATGGGCATCTGAATACTGCTGATGGAAATTCTAGCATTTCTGAGAAGACTGNCCTGGTGGCTGNCACCACTGAT---------------GTGCTGGAAACTAGCTTNTCCAGGCCAGCTAAAAGC---AATATTGAAGATAAAATATTTGGGAAGACCTATCGGAGAAAGTCANGTCACTCTAATTTGAATTATCTAACTGAAAACCTCCTTGTTGAAACTATTGCTCCTGATTCTTTGATCCCTCCAGAATCTCTCAAGAACATCAAGTTAAAGCGAAAAAGAAAAACTATATCTGACCTGCAGCCTGAAGATTTCATCAGGAAGACAGATGTTCCAGTTAGTCACAAAACCCCTGAAAAGAAAAATCCTGCTGTTGACCAGATTCTTGAAAGAGAACAAAATGACCAAGTGATGAACACAGCTAATGGTCATCTTAAACAGAAAGCACTG---GGTGATCATGTCAAGGAAGTGAAAGATGCTCAGGCAGCAGAACTGTTCTCTACAGAGAAAGAATCAACATTCAGGACTAGAACAGAGCCTAAAGCTGGCAGCATAGTCCACGGGGAGCTCGAATTAAATGGGAGAGGTGCCAAAATGACAAAAAAGGACAGGTTGAGGAAAAAGCCTTCAGCCAGGATTGTCCGTGCTCTTGAGCTTGTGGCTGATAAAAACTCAGGCTCTTCTAATGAGGCTGAATTACAGATCGATAGTTATCCCAGCAGTGATGAGATAAGGAAAGGAAATAATTCTGAACAGAAGCAAATCAGACGCAGCAGAAGACTTCAGCTACTGTCAGAAGAAATTGCAGTTGGAACCAAGAAGGCCCATGAGCCATATGACCAAGCAGAAGAAAGATGTGTCAAGAAGGTTTTCCCAGAATTGGAAATGGGAACTGTGTCTGCTGGTGCTACTGACAGCCTATCTACTGATAGGGATGAAGTGTTAGCTAGTTGCAGTTTCACA---GATGGAGAGGAAAGGAACCTGGAAGTAATCCCAAGCAGCAAAGACCAAGACCAAGATCTGGCATTAAGTGAAAGGGAAAGGTTGCAAGAAAAAAGAACCCAAGGAAACCTGGAGCTTCTGGAGGTTCCAGATACTTATTGGGAAACTCAAGACAGTACTTCACTGTTTCCAGCTGAAACTCCCCAGAATTCAAAAGCAGGACCCAGTCCTCACAGAAGTAACTGTGAAATAATGGAATCCTCCAAAGAACTCTTCGATGCTTATTCATCCAAAAACACTGACAGTGGCACTGAAGGTTTG---------ATAAGACAGGAAATTAAATATGGCTCTGAGACATCTTCAGTAATGGAGGATAGTGAACTTGACACCCAGTATTTGCAGAATACCTTCAAACGTTCTAAGCGCCAAACATTTGCTCTGTGTTCCAACCCAAAGCAGGAACAGATAAAACCCTGCTCTGTTCCTAGGGCTGTCAGCCACCAGAGTTCAGATAATGCCTCAGACTGTGGGGGCCAAGAAAAAGAAAAGCAAGGAAACAGAGAATCAAATAAACCTGGCCAACTAGCATCTGCAGTCAGGAGCTCAGCTGCCACTTGT---CAGACAGAGAGGAAGCCAGGTGATCCTGACAAATGTAGCGCCACAGGAGTTTCCAGACTTTGTCACATA---GCTCCATTACAAGAAGGCAATGACTGTGAATACATTGCTGGAAAAAAACAGGGAATTTCACAAGTTCCTAAT------CAAAAACAATCAGTTTCTCCGACAAGGTCATCAGTTAGTAAA---ATATATACAAAAAACCTCTTGAAAGATAGACTT---GAACAGACCACATGCCCTGAAACAGTTATGGGAAATGAAAGCTTAGGCCAAAGCAGCTTAAGTCCAGTTAGCCAAAATAACAGCAGAGAATATATTTCTAAAGCAACTGACTTAAATAGATTTATTAGCAGGGACTCTAGTGGAGAAGACAGTCGGGCAGAAAAAGGTAAAATCAAAGAATCTGAATTAAATACACCAACCAAATTCAAACTTGTGCAACCACAAGTATGTCAACTAAGCTTTTCTCAGGATAATTGCAAAGAGCCAAAAAGAAAAGGGAAAGGAGGAAATGGAATATTAGCTCTGGCC
Thylacinus_cynocephalus		???????????????????????????????????????????????????????????????????????????????????????????????????????????????????????????????????????????????????????????????????????????????????????????????????????????????????????????????????????????????????????????????????????????????????????????????????????????????????????????????????????????????????????????????????????????????????????????????????????????????????????????????????????????????????????????????????????????????????????????????????????????????????????????????????????????????????????????????????????????????????????????????????????????????????????????????????????????????????????????????????????????????????????????????????????????????????????????????????????????????????????????????????????????????????????????????????????????????????????????????????????????????????????????????????????????????????????????????????????????????????????????????????????????????????????????????????????????????????????????????????????????????????????????????????????????????????????????????????????????????????????????????????????????????????????????????????????????????????????????????????????????????????????????????????????????????????????????????????????????????????????????????????????????????????????????????????????????????????????????????????????????????????????????????????????????????????????????????????????????????????????????????????????????????????????????????????????????????????????????????????????????????????????????????????????????????????????????????????????????????????????????????????????????????????????????????????????????????????????????????????????????????????????????????????????????????????????????????????????????????????????????????????????????????????????????????????????????????????????????????????????????????????????????????????????????????????????????????????????????????????????????????????????????????????????????????????????????????????????????????????????????????????????????????????????????????????????????????????????????????????????????????????????????????????????????????????????????????????????????????????????????????????????????????????????????????????????????????????????????????????????????????????????????????????????????????????????????????????????????????????????????????????????????????????????????????????????????????????????????????????????????????????????????????????????????????????????????????????????????????????????????????????????????????????????????????????????????????????????????????????????????????????????????????????????????
Myrmecobius_fasciatus		TCATTACTGCCTGAAACCTCCAGTTTATTGCCCAACACAGACAGAATGACTGTAGAAAAAGCTGAACTCTGTAATAAAAGCAAACAGCCTGGCTTAGCAAGGAACCAACAGAGCAGACTGGATGAAAGTAAGGGAATATGTAGTACTGGGAAGATCCYCAGTATAGGAGAGCAATCTGAACTGAATGCCCATCATCTGTGTGAGAGGCAAGAACTA---AAGGAGAAACCACAAGGTCCTGAAGGCCCCAGAGGTAATCCTCAGAATTGCCTGTCTGGAACCAAATTGAAAAGCAGTATTCAGAAAGTGAATGAGTGGTTATCCAGGAGTAATGGCATTTTAGCCTCTGATTGCTCCCATGGCAAGAACCATAAGCAGAATGCAGATATAACTAGTGCCTTAGAAGATGGGCATCCAGATACCTCTGATGGAAATTCTAGCATTTCTGAGAAGACTGACGTGGTAGCTGACACTGCTGATGGGACCTGGCTACATGTGCCTGAAAGAAGTTGCTCCAGACCAGCAGAAAACAACAATATTAAAGATAAAATATTTGGAAAAACCTATCAGAGAAAGTCAAGTCACCCTAATTTGAATTACATAACTGAAAACTTGTTTGTTGAAACAGTTCTTCCTGATTCTGATTCTTTGGTTCAACCTCTGAAAAATACCAAGTTAAAGCGTAAAAGAAAGACTATATGTGACCTTCAGCCTGAGGATTTCATCAAGAAGACA---GTTCCAGTTACTCACAAAACCCCTGAAAAGAAACATCATGCTGTTGACCAAACCCTTGAAAGAGAACAAAATGACCAAGCAATGAACATGGATAATGGTCATCCTGAACAGAAAGCACTA---AGTGGTCACGTGGGGGAAATGAAAGATGCTCAAGCATCAGAACTGTTCTCTGCAGAGAAAGAATCCACTCTTAGAACTGGAACAGAGGCTGCAGCTATCAGCCCAAAACCCAGGGAGCTCGAATTAGATGGTGGAGAGACCAAAATAACAAAAGAAGACAAGCTGAGGAAGATGCCTTCATTCAGTATTGTCCATGCTCTTGAGCTCGTAGTTGATAGAAACCCAAGCTCTTCTAATGAGACTGAACTACAGATCGATAGCTATCCCAGCAGTGAAGAGATAAGAAAAAGAAATAATTCTGAACAGAAGCAACTCAGACGCAGCAGAAGGCTTCGGGAGCTATCAGAAGAGATTGCAGTTGGAGCCAAGAAAGCCCATGAGCCAGATTACCAAGCAGAAGAAAGTTGTGGTGCTGAAGCTGTCCCAGAACTAAAATTAGGGAATGTACCTGCCTGTGCTTCTGACAGTCTCATTGTCGATAAGGATCAAGTGTTAGCTAGTTGCAGTTTCACA------GGGGATGAAAGGAGCCTGGAAGTAATTCCTAGCAGCCAAGACCAA------GATTTGGCATTAAGTGGAGGGGAAGGGTTGCAAGGTGAAAGAACCCAAGGAAGTTTGGGGGTTTTGGAGGTTCCTGATACTGCTTGGGATACTCAAGACAGTACTTCATTGTTTCCAGCTGATACTCCTCAAAATTCAAAAGCAGTCCCCAGTCCAAACAGAAGTCACTGTGAAATAATGGAAACCCCCAAGGAACTCTTAGGAAGTTGTTCATCCAAAAACACTGAAGGTAGTGCAGAAGATTTAAGGAGCCTGATGAAACAAGAAGTTAAAAATGCCCCCAAGACAATCATAGAAATGGAGGATAGTGAGCTTGACACCCAGTATTTACAAAATACCTTCAAACGTTCAAAGCGCCAGTCATTTGCTCTGTGTTCCAGCCCAAGGCAAGAATATATGAAAACTTATGCTGTCCCTGGGGCTGTAAGTCAACAGAAT------------ACAGTTCGTAGGGGCCAGGAAAAAGAAAAGCAGGAAAACAGAGAATCAAACAAACCTGTGCAGCGAAAGCCTGCTGTCATG---------------------ACAGAGAAGGGGAAGCCAGGTGATTCTGCCAAATGTAGCACCACAGAAGTCTCCAGGCTTTGTTGCACA---GCTTTATTACACAATGGCAATGACTGTGAACCCATTGCTGAAAGCAACCAGGAAATATCACAAATTCCTGAT------CAAAAACAATCAGTTTCTCCAGCAAGGTCATCTGGTAGTAAAATTATATATGCAAAAAACCTCCTGGAGGAAAGACTTGATGAACAGACCACATGCCCTGAAACAGCTATGGGAAATGAAAGCTTAGCCCAAAGCAGCGTTAGTCTAGTTAGCCAAAGTAACAATGGAGAATATTTTTCTAAACCAACTGACTTAAATGGATTTATCGGCATAGGCTCTAGTGAAGAAGGCAGTCAGGCAGAAAAAGGTGAAAACAAAGAATCTGAATTAAATACACCACCC------------------------------------------------------------------------------------------------------------
Dasykaluta_rosamondae		TCATTACTGCCTGAAACCTCCAGTTTATTGCCCAACACAGACAGAATGACTGTAGAAAAAGCTGAGCTCTGTAATAAAAGCAAACAGCCTGACTTAGCAAGGAACCAAGAGAGCGGACTGGATGAAAGTAAGGGAATATGTAGTACTGGGAAGACCCCCAGTGTAGGAGAGCAGCCTGAGCTGAATGCCCATCATCTGTGTGAGAAGCAAGAACTA---AAGGAGAAGCCACAAGGTCCTGAAGGCACCAGAGGTAATGCTCAGAATTGCCTATCTGGAACCAAACTGAAAAGCAGTATTCAGAAAGTTAATGAGTGGTTATCCAGGAGTAATGATATTTTAGCTTCTGATTCCTCCCTTGACAAGAATCATAAGCAGAATGCAGAGATAGCTAGTGCCTTAGAAGATGGGCATCCAGATAACTTTGATGGAAATTCTAGCATTTCTGAGAAGACTGACGTTGTGCCTGACACTGCCGATGGGGCCTGGCTACATATGTCTGAAAGAAGTTACCCCAAGCCAGCAGAAAACAACAATATTAAAGATAAAATATTTGGAAAAACCTATCGGAGAAAGTCGGGTCACCCTAATTTGAATCATATAACTGAAAATTTGGTTGTTGAGACAGTTATTCCTGATTCTTTGGTTCCTCCAGAACCTCTGAAAAATACCAAGTTAAAGCGTAAAAGAAAGACTATATGTGACTTGCAGCCTGAGGATTTCATCAAGAAGACA---GTTCCAATTACTCATAAAACTCCTGAAAAGAAA---CATGCTGCTGACCAAACCCTTGAAAGAGAACAAAACGACCAAGTGATGAATATGGATAATGGTCATCCTGAAGAGAAAGCACTA---AATGGTCATGTAGGGGAAATGAAAGAAGCTCAGACATCAAAATTGTTCTCTGCAGAGAAAGAATCCACTCTCAGAACTGAAACAGAGCCTGCAGCTGGC------------------------TTAAATGGTGGAGAGACCAACATAACAAAAAAAGACAAGCCRAGGAAGCAGCCTTCATTCAAGATTGTCTGTGCTCTTGAGCTCGGAGATGATGGAAGCCCAAGCTCTTCTAATGAGACTGAACTACAGATCGATAGCTATCCCAGCAGTGAAGAGATAAGGAAAAAAAAAAATTCTGAACAGAAGCAACTTAGGCGCAGCAGAAGACTTCAGCAGGTATCAGAAGAAATTGCAATTGGAGCCAAGAAAGCCCATAACCCAGATGACCAAGCAGAAGAAAGTTGTGTCATTGAAGTTGTCTCAGAACTAAAATTAGGAAACGTACCTGCCTGTGCTTCTGACAATTTCAGTACCGATAAGGATCAAGTATTAGCTAGTTGCAGTTTCACA------GGAGATGAAAGGAGTCTGGAAGTAATCCCTAGCAGCCAAGACCAA------GATTTGTCATTAAGTGGAAGGGAAGAGTTACGAGGTGAAAGATCTCAAGGAAGCCTGGGGACTGTGGAGGTTCCTGATACTGCTTGGGACACTCAGGACAGTACCTCATTGTTTCCAGCTGATACTCCTCAAAATTCAAAAGCAGGTCCCAGTCCTCACAGAAGTCACTGTGAAATAATGGAAATA---AAGGAATTCTTAGAAAGTAGTTCATCCAAAAACACTGAAAGTAGTGCAGAAGATTTAAGGAGCCCAATGAAACAAGAAGTTAAAAATGCCTCCAAGACAATCACAGAAATGGAGGATAGTGAACTTGACACCCAGTATTTACAGAATACTTTCAAACGTTCAAAGCGCCAGTCATTTGCACTGTGTTCTAGCCCAAGGCAAGAATATATGAAAACCTGTGCTGTCCCTAGGGCTGTAAGTCAGCAGAGT------------ACAGTTCATAGATATCAGGAAAAAGAAAAGCAAGAAAACAGAGAATCAAACAAGCCTGTGCAGCCAAAGCCTGCTGTCATG---------------------AAAGAGAAGGGGAAGCCAGGTTATCATGCCAAATGTAGCACCAGAGAAATCTCCAGCCTTTGTCACATA---GCTTCATTAAATAGTGACAATGACTGTGAACCTATTGCTGAAATCAACCAGGGAATTTCACAAGTTCCTGAT------CAAAAACAATCAGTTTCTCCAGCAAGATCATCTGATAGTAAAATCATATATGCAAAAAACTTCCTGGAGGAAAGGCTTGATGAACAAACCACGTGCCCTGAAACAGCTATGGGAAATGAAAGCTTAGCCCAAAGCAGCATTAGTCTAGTTAGCCAAAGTAATAGCAGAGAATATATTTCTAAACCAACTGACTTAATT------ATCGGCACAGGCTCTAGTGGAGAAGGAACTCAGGCAGAAAAAAGTGAAAACAAAGAAT--------------------------------------------------------------------------------------------------------------------------------
Dasycercus_cristicauda		TCATTACTGCCTGAAACCTCCAGTTTATTGCCCAACACAGACAGAATGACTGTAGAAAAAGCTGAGCTCTGTAATAAAAGCAAACAGCCTGGCTTAGCAAGGAACCAACAGAGTGGACTGGACGAAAGTAAGGGAATATGTAGTACTGGGAAGACCCCCAGTGTAGGAGAGCAGCCTGAGATGAATGCCCATCATCTGTGTGAGAAGCAAGAACTA---AAGGAGAAGCCACAAGTTCCTGAAGGCACCAGAGGTAATGCTCAGAATTGCCTATCTGGAACCAAACTGAAAAGCAGTATTCAGAAAGTTAATGAGTGGTTATCCAGGAGTAATGACATTTTAGCTTCTGATTGCTCCCTTGACAAGAATCATAAGCAGAATGCAGAGATAGCTAGTGCCTTAGAAGATGGGCATCCAGATAACTCTGATGGAAATTCTACCATTTCTGAGAATACTGACGTTGTGGCTGACACCGCCGAAGGGGCCTGGCTACATATGCCTGAAAGAAGTTACCCCAAGCCAGCAGAAAACAACAATATTAAAGATAAAATATTTGGAAAAACCTATCGGAGAAAGACGGGTCACCCTAATTTGAATCACATAACTGAAAATTTGGTTGTTGAGACAGTTGTTCCTGATTCTTTGGTTCCTCCAGAACCTCTGAAAAATACCAAGTTAAAGCGTAAAAGAAAGACTATATGTGACTTGCAGCCTGAGGATTTCATCAAGAAGACA---GTTCCAATTACTCATAAAACTCCTGAAAAGAAA---CATGCTGCTGACCAAACCCTTGAAAGAGAACAAAATGGCCAAGTGATGAATATGGATAATGGTCATCCTGAACAGAAAGCACTA---AATGGTCATG--------------------------------------------------------------------------------------------------------------------------------------------------------------------------------------------------------------------------------------------------------------------------------------------------------------------------------------------------------------------------------------------------------------------------------------------------------------------------------------------------------------------------------------------------------------------------------------------------------------------------------------------------------------------------------------------------------------------------------------------------------------------------------------------------------------------------------------------------------------------------------------------------------------------------------------------------------------------------------------------------------------------------------------------------------------------------------------------------------------------------------------------------------------------------------------------------------------------------------------------------------------------------------------------------------------------------------------------------------------------------------------------------------------------------------------------------------------------------------------------------------------------------------------------------------------------------------------------------------------------------------------------------------------------------------------------------------------------
Dasyuroides_byrnei		-----------------CTCCAGTTTATTGCCCAACACAGACAGAATGACTGTAGAAAAAGCTGAGCTCTGTAATAAAAGCAAACAGCCTGGCTTAGCAAGGAACCAACAGAGTGGACTGGATGAAAGTAAGGGAATATGTAGTACTGGGAAGACCCCCAGTGTAGGAGAGCAGCCTGAGATGAATGCCCATCATCTGTGTGAGAAGCAAGAACTA---AAGGAGAAGCCACAAGGTCCTGAAGGCACCAGAGGTAATGCTCAGAATTGCCTATCTGGAACCAAACTGAAAAGCAGTATTCAGAAAGTTAATGAGTGGTTATCCAGGAGTAATGACATTTTAGCTTCTGATTGCTCCCTTGACAAGAATCATAAGCAGAATGCAGAGATAGCTAGTGCCTTAGAAGATGGACATCCAGATAACTCTGATGGAAATTCTAGCATTTCTGAGAATACTGACGTTGTGGCTGACACTGCCGAAGGGGCCTGGCTACATATGCCTGAAAGAAGTTACCCCAAGCCAGCAGAAAACAACAATATTAAAGATAAAATATTTGGAAAAACCTATGGGAGAAAGTCGGGTCACCCTAATTTGAATCACATAACTGAAAATTTGGTTGTTGAGACAGTTGTTCCTGATTCTTTGGTTCCTCCAGAACCTCTGAAAAATACCAAGTTAAAGCGTAAAAGAAAGACTATATGTGACTTGCAGCCTGAGGATTTCATCAAGAAGACA---GTTCCAATTACTCATAAAACTCCTGAAAAGAAG---CATGCTGCTGACCAAACCCTTGAAAGAGAACAAAATGGCCAAGTGATGAATATGGATAATGGTCATCCTGAACAGAAAGCACTA---AATGATCATGTAGGGGAAATGAAAGAAGCTCAGACATCGGAACTATTCTCTGCAGAGAAAGAATCCACTCTCAGAACTGAAACAGAGCCTGCAGCTGGC------------------------TTAAATGGTGGAGAGATCAACATAACAAAAAAAGACAAGCCAAGGAAGCAGCCATCATTCAAGATTGTCTGTGCTCTTGAGCTCGGAGATAATGGAAGCCCAAGCTCTTCTAATGAGACTGAACTACAGATTGATAGCTATCCCAGCAGTGAAGAGATAAGGAAAAAAAAAAATTCTGAACAGAAGCAACTTAGGCGCAGCAGAAGGCTTCAGCAGGTATCAGAAGATATTGCAATTGGTGCCAAGAAAGCCCATAAGCCAGATGACCAAGCAGAAGAAAGTTGTGTCACTGAAGTTGTCTCAGAACTAAAATTAGGAAACGTACTTGCCTGTGCTCCTGACAATTTCAGTACCGATAAGGATCAAGTATTAGCTAGTTGCAGTTTCACA------GGAGATGAAAGGAGTCTGGAAGTAATCCCTAGCAGCCAAGACCAA------GATTTGTCATTAAGTGGAAGGGAAGAGTTACGAGGTGAAAGATATCAAGGAAGCCTGGGGACTGTGGAGGTTCCTGATACTGCTTGGGACACTCAGGACAGTACCTCATTGTTTCCAGCTGATACTCCTCAAAATTCAAAAGCAGGTCCCAGTCCTCACAGAAGTCACTGTGAAATAATGGAAATA---AAGGAATTCTTAGAAAGTAGTTCATCCAAAAACACTGAAAGTAGTGCAGAAGATCTAAGGAACCCGATGAAACAAGAAGTTAAAAATGCCTCCAAGACAATCACAGAAATGGAGGATAGTGAACTTGACACCCAGTATTTACAGAATACTTTCAAACGTTCAAAGCGCCAGTCATTTGCACTGTGTTCTAGCCCAAGGCAAGAATATATGAAAACCTGTGCTGTCCCTGGGGCTGTAAGTCAACAGAGT------------ACAGTTCGTAGATACCAGGAAAAAGAAAAGCAAGAAAACAGAGAATCAAACAAGCCTGTGCAGCCAAAGCCTGCTGTCATG---------------------AAAGAGAAGGGGAAGCCAGGTGATCATGCTAAATGTAGCACCAGAGAAGTCTCCAGGCTTTGTCGCATA---GCTTCATTAAACAGTGACAATGACTGTGAACCTATTGCTGAAATCAACCAGGGAATTTCACAAGTTCCTGAT------CAAAAACAATCAGTTTCTCCAGCAAGATCATCTGATAGTAAAATCATATATGCAAAAAACTTCCTGGAGGAAAGGCTTGACGAACAAACCACGTGCCCTGAAACAGCTATGGGAAATGAAAGCTTAGCCCAAAGCAGCATTAGTCTAGTTAGCCAAAGTAATAGCAGAGAATATATTTCTAAACCAACTGACTTAATT------ATCGGCATAGGCTCTAGTGGAGAAGGCACTCAGGCAGAAAAAAGTGAAAACAAAGAAT--------------------------------------------------------------------------------------------------------------------------------
Dasyurus_hallucatus		---------------------------------------------------------------------------------------------------------------------------------------------------------------------------------------------------------------------------------------------------------------------------------------------------------------------------------??CAGAAGTAATGACATTTTAGCTTCTGATTGCTCCCTTGACAAGAATCATAAGCAGAATGCAGAGATAGCTAGTGCCTTAGAAGATGGGCATCCAGATAACTCTGATGGAAATTCTAGCATTTCTGAGAAGACTGAAGTTGTGGCTGACACTGCCGATGAGGCCTGGCTACATATGCCTGAAAGAAGTTATCCCAAGCCAGCAGAAAACAACAATATTAAAGATAAAATATTTGGGAAAACCTATCGGAGAAAATCGGGTCACCCTAATTTGAATCACATAACTGAAAATTTGGTTGTTGAGACAGTTGTTCCTGATTCTTTGGTTCCTCCAGAACCTCTGAAAAATACCAAGTTAAAGCGTAAAAGAAAGACTATATGTGACTTGCAGCCTGAGGATTTCATCAAGAAGACA---GTTCCAATTACTCACAAAACCCCTGAAAAGAAA---CATGCTGCTGACCAAACCCTTGAAAGAGAACAAAATGACCAAGTGATGAATATGGATAATGGTCATCCTGAACAGAAAGCACTA---AATGGTCACGCAGGGGAAATGAAAGAAGCTCAGACATCAGAACTGTTCTCTGCAGAGAAAGAATCCACTCTCAGAACTGAAACAGAGCCTGCAGCTGGC------------------------TTAAATGGTGGAGAGACCAACATAACAAAAAAAGACAAGCCGAGGAAGCAGCCTTCATTCAAGATTGTCTGTGCTCTTGAGCTCGGACATGATGGAAGCCCAAGCTCTTCTAATGAGACTGAACTACAGATCGATAGCTATCCCAGCAGTGAAGAGATAAGGAAAAAAAAAAATTCTGAACAGAACCAACTTAGGCGCAGCAAAAGGCTTCAGCAGGTATCAAAAAAAATTGCAATTGGAGCCAAAAAAGTCCATAAGCCAAATGACCAAGCAGAAGAAAGTTGTGTCACTGAAGTTGTCTCAAAACTAAAATTAGGAAACGTACCTGCCTGTGCTCCTGACAATCTCAGTACTGATAAGGATCAAGTATTAGCTAGTTGCAGTTTCACG------GGAGATGAAAGGAGTCTGGAAGTAATCCCTAGCAGCCAAGACCAA------GAATCATCATTAAATGGAAGGGAAGAGTTACAAGGTGAAAGATCTCAAGGAAGCCTGGGGACTGTGGAGGTTCCTGATACTGCTTGGACACCTCAGGACAGTACCTCGTTGTTTCCAGTTGATACTCCTCAAAATTCAAAAGCAGGTCCCAGTCCTCACAGAAGTCACTGTGAAATAATGGAAATA---AAGGAATTCTTAGAAAGTAGTTCATCCAAAAACACTGAAAGTAGTGCAGAAGATTTAAGGAGCCCGATGAAACAAGAAGTTAAAAATGCCTCCAAGACAATCACAGAAATGGAGGATAGTGAACTTGACACCCAGTAT---------------------------------------------------------------------------------------------------------------------------------------------------------------------------------------------------------------------------------------------------------------------------------------------------------------------------------------------------------------------------------------------------------------------------------------------------------------------------------------------------------------------------------------------------------------------------------------------------------------------------------------------------------------------------------------------------------------------------------------------------------------------------------------------
Myoictis_wavicus		-----------------CTCCAGTTTATTGCCCAACACAGACAGAATAACTGTAGAAAAAGCTGAGCTCTGTAATAAAAGCAAACAGCCTGGATTAGCAAGGAACCAACAGAGTGGACTGGATGAAAGTAAGGGAATATGTAGTACTGGGAAGACCCCCAGTGTAGGAGAGCAGCCTGAGCTGAATGCCCATCATCTGTGTGAGAAGCAAGAACTA---AAGGAGAAGCCACAAGGTCCTGAAGGCACCAGAGGTAATGCTCAGAATTGCCTATCTGGAACCAAACTGAAAAGCAGTATTCAGAAAGTTAATGAGTGGTTATCCAGGAGTAATGACATTTTAGCTTCTGATTGCTCCCTTGACAAGAATCATAAGCAGAATGCAGAGATAGCTAGTGCCTTAGAAGATGGGCATCCAGATAACTCTGATGGAAATTCTAGCATTTCTGAGAAGACTGACGTTGTGGCTGACACTGCCGATGGGGCCTGGCTACATATGCCTGAAAGAAGTTACCCCAAGCCAGCAGAAAACAACAATATTAAAGATAAAATATTTGGAAAAACCTATCGGAGAAAGTCGGGTCACCCTAATTTGAATCACATAACTGAAAATTTGGTTGTTGAGACAATTGTCCCTGATTCTTTGGTTCCTCCAGAACCTCTGAAAAATACCAAGTTAAAGCGTAAAAGAAAGACTATATGTGACTTGCAGCCTGAGGATTTCATCAAGAAGATA---GTTCCAATTACTCATAAAACTCCTGAAAAGAAA---CATGCTGCTGACCAAACCCTTGAAAGAGAACAAAATGACCAAGTGATGAATATGGATAATGGTCATCCTGAACAGAAAGCACTA---AATGGTCATGTAGGGGAAATGAAAGAAGCTCAGACATCAGAACTGTTCTCTGCAGAGAAAGAATCCACTCTCAGAACTGAAACAGAGCCTGCAGCTGGC------------------------TTAAATGGTGGAGAGACCAACATAACAAAAAAAGACAAGCCGAGGAAGCAGCCTTCATTCAAGATTGTCTGTGCTCTTGAGCTCGGAGATGCGGGAAGCCCGAGCTCTTCTAATGAGACTGAACTACAGATCGATAGCTATCCCAGCAGTGAAGAGATAAGGAAAAAAAAAAATTCTGAACAGAAGCAACTTAGGCGCAGCAGAAGGCTTCAGCAGATATCAGAAGAGATTGCAATTGGAGCCAAGAAAGCCCATAAACCAGATGACCAAGCAGAAGAAAGTTGTATCACTGAAGTTGTCTCAGAACTAAAATTAGGAAACGTACCTGCCTGTGCTCCTGACAATTTCAGTATCGATAAGGATCAAGTATTAGCTAGTTGCAGTTTCACA------GGAGATGAAAGGAGTCTGGAAGTAATCCCTAGCAGCCAAGACCAA------GATTTGTCATTAAGTGGAAGGGAAGAGTTACGAGGTGAAAGATCTCAAGGAAGCCTGGGGACTGTGGAGGTTCCTGATACTGCTTGGGACACTCAGGACAGTACCTCATTGTTTCCAGCTGATACTCCTCAAAATTCAAAAGCAGGTCCCAGTCCTCATAGAAGTCACTGTGAAATAATGGAAATA---AAGGAATTCTTAGAAAGTAGTTCATCCAAAAACACTGAAAGTAGTGCAGAAGATTTAAGGAGCCCGATGAAACAAGAAGTTAAAAATGCCTCCAAGACAATCACAGAAATGGATGATAGTGAACTTGACACCCAGTATTTACAGAATACTTTCAAACGTTCAAAGCGCCAGTCATTTGCGCTGTGTTCTAGCCCAAGGCAAGAATATATGAAAACCTGTGCTGTCCCTGGGGCTGTAAGTCAGCAGAGT------------ACAGTTCGTAGATACCAGGAAAAAGAAAAGCAAGAAAACAGAGAATCAAACAAGCCTGTGCAGCCAAAGCCTGCTGTCATG---------------------AAAGAGAAGGGAAAGCCAGGTGATCATGCCAAATGTAACACCAGAGAAGTCTCCAGACTTTGTCGCATA---GCTTCATTAAATAGTGACAATGACTGTGAACCTATTGCTGAAATCAACCAGGGAATTTCACAAGTTCCTGAT------CAAAAACAATCAGTTTCTCCAGCAAGATCATCTGATAGTAAAATCATATATGCAAAAAACTTCCTGGAGGAAAGGCTTGACGAACAAACCACGTGCCCTGAAACAGCTATGGGAAATGAAAGCTTAGCCCAAAGCAGCATTAGTCTAGTTAGCCAAAGTAATAGCAGAGAATATATTTCTAAACCAACTGACTTAATT------ATTGGCACAGGCTCTAGTGGAGAAGGAACTCAGGCAGAAAAAAGTGAAAACAAAGAAT--------------------------------------------------------------------------------------------------------------------------------
Neophascogale_lorentzii		TCATTACTGCCTGAAACCTCCAGTTTATTGCCCAACACAGACAGAATGACTGTAGAAAAAGCTGAGCTCTGTAATAAAAGCAAACAGCCTGGCTTAGCAAGGAACCAACAGAGCGGACTGGATGAAAGTAAGGGAATATGTAGTACTGGGAAGACCCCCAGTGTAGGAGAGCAGCCTGAGCTGAATGCCCATCATCTGTGTGAGAAGCAAGAACTA---AAGGAGAAGCCACAAGGTCCTGAAGGCACCAGAGGTAATGCTCAGAATTGCCTATCTGGAACCAAACTGAAAAGCAGTATTCAGAAAGTTAATGAGTGGTTATCCAGGAGTAATGACATTTTAGCTTCTGATTGCTCCCTTGACAAGAATCATAAGCAGAATGCAGAGATAGCTAGTGCCTTAGAAGATGGGCATCCAGATAACTCTGATGGAAATTCTAGCATTTCTGAGAAGACTGACGTTGTGGCTGACACTGCCGATGGGGCCTGGCTACATATGCCTGAAAGAAGTTACCCCAAGCCAGCAGAAAACAACAATATTAAAGATAAAATTTTTGGAAAAACCTATCGGAGAAAGTCGGGTCACCCTAATTTGAATCACATAACTGAAAATTTGGTTGTTGAAACAGTTGTTCCTGATTCTTTGGTTCCTCCAGAACCTCTGAAAAATACCAAGTTAAAGCGTAAAAGAAAGACTATATGTGACTTGCAGCCTGAAGATTTCATCAAGAAGACA---GTTCCAATTACTCACAAAACCCCTGAAAAGAAA---CATGCTGCTGACCAAACCCTTGAAAGAGAACAAAATGACCAGGTGATGAATATGGATAATGGTCATCCTGAACAGAAAGCATCA---AATGGTCACACAGGGGAAATGGAAGAAGCTCAGACATCGGAACTGTTCTCTGCAGAGAAAGAATCCACTCTCAGAACTGAAACAGAGCCTGCAGCTGGC------------------------TTAAATGGTGAAGAGACCAACATAACAAAAAAAGACAAGCCGAGGAAGCAGCCTTCATTCAAGATTGTCTGTGCTCTTGAGCTCGGAGATGATGGAAGCCGAAGCTCTTCTAATGAGACTGAAGTACAGATCGATAGCTATCCCAGCAGTGAAGAGATAAGGAAAAAAAAAAATTCTGAACAGAAGCAACTTAGGCGCAGCAGAAGACTTCAGCAGGTATCAGAAGAGATTGCAATTGGAGCCAAGAAAGCCCATAAGCCAGATGACCAAGCAGAAGAAAGTTGTGTCACTGAAGTTGTCTCAGAACTAAAATTAGGAAACGTACCTGCCTGTGCTCCTGACAATCTCAGTACCGATAAGGATCAAGTATTAGCTAGTTGCAGTTTCACA------GGAGATGAAAGGAGTCTGGAAGTAATCCCTAGCAGCCAAGACCAA------GATTTGTCATTAAGTGGAAGGGAAGAGTTACGAGGTGAAAGATCTCAAGGAAGCCTGGAGACTGTGGAGGTTCCTGATACTGCTTGGGACACTCAGGACAGTACCTCGTTGTTTCCAGCTGATACTCCTCAAAATTCAAAAGCAGGTCCCAGTCCTCACAGAAGTCACTGTGAAATAATGGAAATA---AAGGAATTCTTAGAAAGTAGTTCATCCAAAAACACTGAAAGTAGTGCAGAAGATTTAAGGAGCCCGATGAAACAAGAAGTTAAAAATGCCTCCAAGACAATCACAGAAATGGAGGATAGTGAACTTGACACCCAGTATTTACAGAATACTTTCAAACGTTCAAAGCGCCAGTCATTTGCACTGTGTTCTAGCCCAAGGCAAGAATATATGAAAACCTGTGCTGTCCCTGGGGCTGTAAGTCAGCAGAGT------------ACAGTTCGGAGATGCCAGGAAAAAGAAAAGCAAGAAAACAGAGAATCAAACAAGCCTGTGCAGCCAAAGCCTGCTGTTATG---------------------AAAGAAAAGGGGAAGCCAGGTGATCATGCCAAATGTAGCACCAGAGAAGTCTCCCGGCTTTGTCGCATA---GCTTCATTAAATAGTGACAATGACTGTGAACCTATTGCTGAAATCAACCAGGGAATTTCACAAGTTCCTGAT------CAAAAACAATCAGTTTCTCCAGCAAGATCATCTGATAATAAAATCATATATGCAAAAATCTTCCTGGAGGAAAGGCTTGACGAACAAACCACGTGCCCTGAAACAGCTATGGGAAATGAAAGCTTAGCCCAAAGCAGCATTAGTCTAGTTAGCCAAAGTAATAGCAGAGAATATATTTCTAAACCAACTGACTTAATT------ATCGGCATAGGCTCTAGTGGAGAAGGCACTCAGGCAGAAAAAAGTGAAAACAAAGAAT--------------------------------------------------------------------------------------------------------------------------------
Phascolosorex_dorsalis		TCATTACTGCCTGAAACCTCCAGTTTATTGCCCAACACAGACAGAATGACTGTAGAAAAAGCTGAGCTCTGTAATAAAAGCAAAGAGTCTGGCTTAGCAAGGAACCAACAGAGCGGACTGGATGAAAGTAAGGGAATATGTAGTACTGGGAAGACCCCCAGTGTAGTAGAGCAGCCTGAGCTGAATGCCCATCATCTGTGTGAGAAGCAAGAACTA---AAGGAGAAGCCACAAGGACCTGAAGGCACCAGAGGTAATGCTCAGAATTGCCTATCTGGAACCAAACTGAAAAGCAGTATTCAGAAAGTTAATGAGTGGTTATCCAGGAGTAATGACATTTTAGCTTCTGATTGCTCCCTTGACAAGAATCATAAGCAGAATGCAGAGATAGCTAGTGCCTTAGAAGATGGGCATCCAGATAACTCTGATGGAAATTCTAGCATTTCTGAGAAGACTGATGTTGTGGCTGACACTGCCGATGGGGCCTGGCTACATATGCCTGAAAGAAGTTACCCCAAGCCAGCAGAAAACAACAATATTAAAGATAAAATTTTTGGAAAAACTTATCGGAGAAAGTCGGGTCACCCTAATTTGAATCACATAACTGAAAATTTGGTTGTTGAGACAGTTGTTCCTGATTCTTTGGTTCCTCCAGAACCTCTGAAAAATACCAAGTTAAAGCGTAAAAGAAAGACTATATGTGACTTGCAGCCTGAAGATTTCATCAAGAAGACA---GTTCCAATTACTCACAAAACCCCTGAAAAGAAA---CATGCTGCTGACCAAACCCTTGAAAGAGAACAAAATGACCAAGTGATGAATATGGATAATGGTCATCCTGAACAGAAAGCATCA---AATGGTCACACAGGGGAAATGGAAGAAGCTCAGACATTGGAACTGTTCTCTGCAGAGAAAGAATCCACTCTCAGAACTGAAACAGAGCCTGCAGCTGGC------------------------TTAAATGGTGAAGAGACCAACATAACAAAAAAAGACAAGCGGAGGAAGCAGCCTTCATTCAAGATTGTCAGTGCTCTTGAGCTTGGAGATGATGGAAGCCCAAGCTCTTCTAATGAGACTGAAGTACAGATCGATAGCTATCCCAGCAGTGAAGAGATAAGGAAAAAAAAAAATTCTGAACAGAAGCAACTTAGGCGCAGCAGAAGACTTCAGCAGGTATCAGAAGAGATTGCAATTGGAGCCAAGAAAGCCTATAAGCCAGATGACCAAGCAGAAGAAAGTTGTGTCACTGAAGTTGTCTCAGAACTAAAATTAGGAAACGTACCTGCCTGTGCTCCTGACAATCTCAGTACCGATAAGGATCAAGTGTTAGCTAGTTGCAGTTTCACA------GGAGATGAAAGGAGTCTGGAAGTAATCCCTAGCAGCCAAGACCAA------GATTTGTCATTAAGTGGAAGGGAAGAGTTACGAGGTGAAAGATCTCAAGGAAGCCTGGAGACTGTGGAGGTTCCTGATACTGCTTGGGACACTCAGGACAGTACCTCGTTGTTTCCAGCTGATATTCCTCAAAATTCAAAAGCAGGTCCCAGTCCTCACAGAAGTCACTGTGAAATAATGGAAATA---AAGGAATTCTTAGAAAGTAGTTCATCCAAAAACACTGAAAGTAGTGCAGAAGATTTAAGGAGCCCAGTGAAACAAGAAGTTAAAAATGCCTCCAAGACAATCACAGAAATGGAGGATAGTGAACTTGACACCCAGTATTTACAGAATACTTTCAAACGTTCAAAGCGCCAGTCATTTGCACTGTGTTCTAGCCCAAGGCAAGAATATATGAAAACCTGTGCTGTCCCTGGGACTTTAAGTCAGCAGAGT------------ACAGTTTGGAGATACCAGGAAAAAGAAAAGCAAGAAAACAGAGAATCAAACAAGCCTGTGCAGCCAAAGCCTGCTGTCATG---------------------AAAGAAAAGGGGAAGCCAGGTGATCATGCCAAATGTAGCACCAGAGAAGTCTTCAGGCTTTGTCACATA---GCTTCATTAAATAGTGACAATGACTGTGAACCTATTGCTGAAATCAACCAGGGAATTTCACAAGTTCCTGAT------CAAAAACAATCAGTTTCTCCAGCAAGATCATCAGATAGTAAAATCATATATGCAAAAAACTTCCTGGAGGAAAGGCTTGACGAACAAACCACGTGCCCTGAAACAGCTATGGGAAATGAAAGCTTAGCCCAAAGCAGCATTAGTCTAGTTAGCCAAAGTAATAGCAGAGAATATATTTCTAAACCAACTGACTTAATT------ATCGGCATAGGCTCTAGTGGAGAAGGCACTCAGGCAGAAAAAAGTGAAAACAAAGAA---------------------------------------------------------------------------------------------------------------------------------
Parantechinus_apicalis		???????????????????????????????????????????????????????????????????????????????????????????????????????????????????????????????????????????????????????????????????????????????????????????????????????????????????????????????????????????????????????????????????????????????????????????????????????????????????????????????????????????????????????????????????????????????????????????????????????????????????????????????????????????????????????????????????????????????????????????????????????????????????????????????????????????????????????????????????????????????????????????????????????????????????????????????????????????????????????????????????????????????????????????????????????????????????????????????????????????????????????????????????????????????????????????????????????????????????????????????????????????????????????????????????????????????????????????????????????????????????????????????????????????????????????????????????????????????????????????????????????????????????????????????????????????????????????????????????????????????????????????????????????????????????????????????????????????????????????????????????????????????????????????????????????????????????????????????????????????????????????????????????????????????????????????????????????????????????????????????????????????????????????????????????????????????????????????????????????????????????????????????????????????????????????????????????????????????????????????????????????????????????????????????????????????????????????????????????????????????????????????????????????????????????????????????????????????????????????????????????????????????????????????????????????????????????????????????????????????????????????????????????????????????????????????????????????????????????????????????????????????????????????????????????????????????????????????????????????????????????????????????????????????????????????????????????????????????????????????????????????????????????????????????????????????????????????????????????????????????????????????????????????????????????????????????????????????????????????????????????????????????????????????????????????????????????????????????????????????????????????????????????????????????????????????????????????????????????????????????????????????????????????????????????????????????????????????????????????????????????????????????????????????????????????????????????????????????????????????????????????????????????????????????????????????????????????????????????????????????????????????????????????????????????????????
Pseudantechinus_macdonnellensis	???????????????????????????????????????????????????????????????????????????????????????????????????????????????????????????????????????????????????????????????????????????????????????????????????????????????????????????????????????????????????????????????????????????????????????????????????????????????????????????????????????????????????????????????????????????????????????????????????????????????????????????????????????????????????????????????????????????????????????????????????????????????????????????????????????????????????????????????????????????????????????????????????????????????????????????????????????????????????????????????????????????????????????????????????????????????????????????????????????????????????????????????????????????????????????????????????????????????????????????????????????????????????????????????????????????????????????????????????????????????????????????????????????????????????????????????????????????????????????????????????????????????????????????????????????????????????????????????????????????????????????????????????????????????????????????????????????????????????????????????????????????????????????????????????????????????????????????????????????????????????????????????????????????????????????????????????????????????????????????????????????????????????????????????????????????????????????????????????????????????????????????????????????????????????????????????????????????????????????????????????????????????????????????????????????????????????????????????????????????????????????????????????????????????????????????????????????????????????????????????????????????????????????????????????????????????????????????????????????????????????????????????????????????????????????????????????????????????????????????????????????????????????????????????????????????????????????????????????????????????????????????????????????????????????????????????????????????????????????????????????????????????????????????????????????????????????????????????????????????????????????????????????????????????????????????????????????????????????????????????????????????????????????????????????????????????????????????????????????????????????????????????????????????????????????????????????????????????????????????????????????????????????????????????????????????????????????????????????????????????????????????????????????????????????????????????????????????????????????????????????????????????????????????????????????????????????????????????????????????????????????????????????????????????????????????
Sarcophilus_harrisii		-----------------CTCCACTTTATTGCCCAACACAGACAGAATGACTGTAGAAAAAGCTGAGCTCTGTAATAAAAGCAAACAGTCTGGCTTAGCAAGGAACCAACAGAGTGGACTGGATGAAAGTAAGGGAATATGTAGTACTGGGAAGACCCCCAGTGTAGAAGAGCAGCCTGAGCTGAATGCCCATCATCTGTGTGAGAAGCAAGAACTA---AAGGAGAAGCCACAAGGTCCTGAAGGCACCAGAGGTAATCCTCAGAATTGCCTATCTGGAACCAAACTGAAAAGCAGTATTCAGAAAGTTAATGAGTGGTTATCCAGGAGTAATGACATTTTAGCTTCTGATTGCTCCCTTGACAAGAATCATAAGCAGAATGCAGAGATAGCTAGTGCCTTAGAAGATGGGCATCCAGATAACTCTGATGGAAATTCTAGTATTTCTGAGAAGACTGACGTTGTGGCTGACACTGCCGATGAGACATGGCTACATATGCCTGAAAGAAGTTATCCCAAGCCAGCAGAAAACAACAATATTAAAGATAAAATATTTGGAAAAACCTATCGGAGAAAATCGGGTCACCCTAATTTGAATCACATAACTGAAAATTTGGTTGTTGAGACAGTTGTTCCTGATTCTTTGGTTCCTCCAGAACCTCTGAAAAATACCAAGTTAAAGCGTAAAAGAAAGACTATATGTGACTTGCAGCCTGAGGATTTCATCAAGAAGACA---GTTCCAATTACTCACAAAACCCCTGAAAAGAAA---CATGCTGCTGACCAAACCTTTGAAAGAGAACAAAATGACCAAGTGATGAATATGGATAATGGTCATCCTGAACAGAAAGCACTA---AATGGTCACGCAGGGGAAATGAAAGAAGCTCAGACATCAGAACTGTTCTCTGCAGAGAAAGAATCCACTCTCAGAACTGAAACAGAGCCTGCAGCTGGC------------------------TTAAATGGTGGAGAGACCAACATAACAAAAAAAGACAAGCCGAGGAAGCAGCCTTCATTCAAGGTTGTCTGTGCTCTTGAGCTTGGACATGATGGAAGCCCAAGCTCTTCTAATGAGACTGAACTACAGATCGATAGCTATCCCAGCAGTGAAGAGATAAGGAAAAAAAAAAATTCTGAACAGAACCAACTTAGGCGCAGCAGAAGGCTTCAGCAGGTATCAGAAGAGATTGCAGTTGGAGCCAAGAAAGCCCATAAGCCAGATGACCAAGCAGAAGAAAGTTGTGTCACTGAAGTTGTCTCAGAACTAAAATTAGGAAACGTATGTGCCTGTGCTCCTGACAATCTCAGTACCGATAAGGATCAAGTATTAGCTAGTTGCAGTTTCACG------GGAGATGAAAGGAGTCTGGAAGTAATCCCTAGCAGCCAAGACCAA------GATTTGTCATTAAGTGGAAGGGAAGAGTTACGAGGTGAAAGATCTCAAGGAAGCCTGGGGACTGTGGAGGTTCCTGATACTGCTTGGGACACTCAGGACAGTACCTCGTTGTTTCCAGCTGATACTCCTCAAAATTCAAAAGCAGGTCCCAGTCCTCACAGAAGTCACTGTGAAATAATGGAAATA---AAGGAATTCTTAGAAAGTAGTTCATCCAAAAACACTGAAAGTAGTGCAGAAGATTTAAGGAGCCCAATGAAACAAGAAGTTAAAAATGCCTCCAAGACAATCACAGAAATGGAAGATAGTGAACTTGACACCCAGTATTTACAGAATACTTTCAAACGTTCAAAGCGCCAGTCATTTGCACTGTGTTCTAGCCCAAGGCAAGAATATATGAAAACCTGTGCTGTCCCTGGGGCTGTAAGTCAGCAGAGT------------ACAGTTCATAGATACCAGGAGAAAGAAAAGCAAGAAAACAGAGAATCAAACAAGCCTGTGCAGCCAAAGCCTGCTGTCATG---------------------AAAGAGAAGGGGAAGCCAGGGGATCATGCCAAATGTAGCACCAGAGAAGTCTCCAGGCTTTGTCGCATA---GCTTCATTAAATAGTGACAATGACTGTGAACCTATTGCTGAAATCAGCCAGGGAATTTCACAAGTTCCTGAT------CAAAAACAATCAGTTTCTCCAGCAAGATCATTTGATAGTAAAATCATATATGCAAAAAACTTCCTGGAGGAAAGGCTTGACGGACAAACCACGTGCCCTGAAACAGCTATGGGAAATGAAAGCTTAGCCCAAAGCAGCATTAGTCTAATTAGCCAAAGTAATAGCAGAGAATATATTTCTAAACCAACTGACTTAATT------ATCGGCATAGGCTCTAGTGGAGAAGGCACTCAGGCAGAAAAAAGTGAAAATAAAGAAT--------------------------------------------------------------------------------------------------------------------------------
Antechinus_flavipes		TCATTACTGCCTGAAACCTCCAGTTTATTGCCCAACACAGACAGAATGACTGTAGAAAAAGCTGAGCTCAGTAATAAAAGCAAACAGCCTGGGTTAGCAAGAAACCAACAGAGCAGACTGGTTGAAAGTAAAGGAATATGTAGTACTGGGAAGACCCCTAGTGTAGGAGAGCAGCCTGAATTGAATACCCATCATCTGTGTGAGAAGCAAGAACTA---AAGGAGAAGCCACAAGGTCCTGAAGGCCCCAGAGGAAATCCTCAGAATTGCCTATCTGGAACCAAATTGAAAAGCAGTATTCAGAAAGTTAATGAGTGGTTATCCAGGAGTAATGACATTTTAGCCTCTGATTGCTCCCTTGACAAGAATCATAAGCAGAATGAAGAGATAGCTAGTGCCTTAGAAGATGGGCATCCAGATAACTCTGATGGAAATTCTAGCATTTCTGAGAAGACTGACGTTGTGGCTGACACTGCCGATGGAGCCTGGCTACATGTGCCTAAAAGAACTTACACCAGGCCAGCAGAAAACAACAATATTAAAGATAAAATATTTGGAAAAACCTATCGGAGAAAGTCGGGTCACCCTAATTTGAATCACATAACTGAAAATTTGATTGTTGAGACAGTTGTTCCTGATTCTTTGGTTCCTCCAGAACCTCTGAAAAATACCAAGTTAAAGCGTAAAAGAAAGACTATATGTGACTTGCAGCCTGAGGATTTCATTAAGAAGACG---GTTCCAGTTACTCACAAAACCCCTGAAAAGAAACATCACACTACTGACCAAACCCTTGAAAGAGAACAAAATGACCAAGTGATGAACATGGATAATGGTCATCCTGAACAGAAAGCAATA---AATGGTCATGTAGGGGAAATGAAAGAAGCTCAGACATCGGAAGTGTTCTCTGCAGAGAAAGAATCCACTCTCAGAACTGAAACAGAGCCTGCAGCTATC------------------------TTAAATGGTGAAGAAACCAACATAACAAAAAAAGACAAGCTGAAGAAGCAGCCTTCATTCAAGATTGTCTGTGCTCTTGAACTTAGAGTTGATGGAAGCCCAAGCTCTTCTAATGAGACTGAACTACAGATCGATAGCTATCCCAGCAGTGAAGAGATAAGGAGAAAAAATAATTCTGAACAGAAGCAACTTAGACGCAGCAGAAGACTTCAGCAGGTGTCAGAAGAGATTGCAATTGGAGCCAAAAAAGCCCATAAGCCAGATGACCAAGCAGAAAAAAGTTGTATCACTGAAGTTGTCTCAGAACTAAAATTAGGAAACCTACCTGCCTGTGCTCCTGACAATCTCAGTACTGATAAGGATCAAGTATTAGCTAGTTGCAGTTTCACA------GGAGATGAAAGGAGTCTGGAAGTAATCCCTAGCAGCCAAGACCAA------GATTTGGCATTAAGTGGAAAGGAAGGGTTGCAAGGTGAAAGATCTCAAGGAAGCCTGGGGACTGTGGAGGTTCCTGATACTGCTTGGGACACTCAGGATAGTACCTCGCTGTTTCCAGCTGATACTCCTCAAAATTCAAAAGCAGGTCCCAGTCCTCACAGAAGTCACTGTGAAATAATGGAAACCCCCAAGGAACTCTTAGAAAGTAGTTCATCCAAAAACACTGAAAGTAGTGCAGAAGATTTAAGGAGCCTGATGAAACAAGAAGTTAAAAATGCCTCCAGGACAATCACAGAAATGGAGGATAGTGAACTTGACACCCAGTATTTACAGAATACTTTCAAACGTTCAAAGCGCCAGTCATTTGCACTGTGTTCTAGCCCAAGGCAAGAATATGTGAAAACCTGTGCTGTCCCTGGGGCTGTAAGTCAGCAAAGT------------ACAGTTCGCAGGTACCAGGAAAAAGAAAAGCAAGAAAACGGAGAATCAAACAAGCCTGTGCGGCCAAAGCCTGCTGTCGTG---------------------ATAGAGAAGGGGAAGCCAGGTAATCATGCCAAATGGAGCACCAGAGAAGTCTCCAGGCTTTGTCACAAT---GCTTCATTAAATAGTGGCAATGACTGTGAACCCATTGCTGAAATCAACCAGGGAATTTCACAAGTTCCTGAT------CAAAAACAATCAGTTTCTCCAGCAAGGTCATCTGATAGTAAAACCATATATGCAAAAAACTTCCTGGAGGAAAGGCTTGACGAGCAAACCACGTGCCCTGAAACGACTATGGGAAATGAAAGCTTAGCCCAAAGCAGCATTAGTCTAGTTAGCCAAAGTAATAGCAGAGAATATATTTCTAAACCAACTGACTTAATT------ATCAGCATAGGCTCTAGTGGAGAAGGCACTCAGGCAGAAAAAAGTGAAAACAAAGAA---------------------------------------------------------------------------------------------------------------------------------
Micromurexia_habbema		???????????????????????????????????????????????????????????????????????????????????????????????????????????????????????????????????????????????????????????????????????????????????????????????????????????????????????????????????????????????????????????????????????????????????????????????????????????????????????????????????????????????????????????????????????????????????????????????????????????????????????????????????????????????????????????????????????????????????????????????????????????????????????????????????????????????????????????????????????????????????????????????????????????????????????????????????????????????????????????????????????????????????????????????????????????????????????????????????????????????????????????????????????????????????????????????????????????????????????????????????????????????????????????????????????????????????????????????????????????????????????????????????????????????????????????????????????????????????????????????????????????????????????????????????????????????????????????????????????????????????????????????????????????????????????????????????????????????????????????????????????????????????????????????????????????????????????????????????????????????????????????????????????????????????????????????????????????????????????????????????????????????????????????????????????????????????????????????????????????????????????????????????????????????????????????????????????????????????????????????????????????????????????????????????????????????????????????????????????????????????????????????????????????????????????????????????????????????????????????????????????????????????????????????????????????????????????????????????????????????????????????????????????????????????????????????????????????????????????????????????????????????????????????????????????????????????????????????????????????????????????????????????????????????????????????????????????????????????????????????????????????????????????????????????????????????????????????????????????????????????????????????????????????????????????????????????????????????????????????????????????????????????????????????????????????????????????????????????????????????????????????????????????????????????????????????????????????????????????????????????????????????????????????????????????????????????????????????????????????????????????????????????????????????????????????????????????????????????????????????????????????????????????????????????????????????????????????????????????????????????????????????????????????????????????????
Murexia_aspera			???????????????????????????????????????????????????????????????????????????????????????????????????????????????????????????????????????????????????????????????????????????????????????????????????????????????????????????????????????????????????????????????????????????????????????????????????????????????????????????????????????????????????????????????????????????????????????????????????????????????????????????????????????????????????????????????????????????????????????????????????????????????????????????????????????????????????????????????????????????????????????????????????????????????????????????????????????????????????????????????????????????????????????????????????????????????????????????????????????????????????????????????????????????????????????????????????????????????????????????????????????????????????????????????????????????????????????????????????????????????????????????????????????????????????????????????????????????????????????????????????????????????????????????????????????????????????????????????????????????????????????????????????????????????????????????????????????????????????????????????????????????????????????????????????????????????????????????????????????????????????????????????????????????????????????????????????????????????????????????????????????????????????????????????????????????????????????????????????????????????????????????????????????????????????????????????????????????????????????????????????????????????????????????????????????????????????????????????????????????????????????????????????????????????????????????????????????????????????????????????????????????????????????????????????????????????????????????????????????????????????????????????????????????????????????????????????????????????????????????????????????????????????????????????????????????????????????????????????????????????????????????????????????????????????????????????????????????????????????????????????????????????????????????????????????????????????????????????????????????????????????????????????????????????????????????????????????????????????????????????????????????????????????????????????????????????????????????????????????????????????????????????????????????????????????????????????????????????????????????????????????????????????????????????????????????????????????????????????????????????????????????????????????????????????????????????????????????????????????????????????????????????????????????????????????????????????????????????????????????????????????????????????????????????????????????
Murexia_longicaudata		---------------------------TTGCCCAACACAGACAGAATAACTGTAGAAAAAGCTGAGCTCAGTAATAAAAGCAAACAGCCTGGCTTAGCAAGGAACCAACAGAGCAGACTGGATGAAAGTAAGGGAATATGTAGTCCTGGGAAGACCCCCAGTGTAGGAGAGCAGCCTGAGTTGAATGCCCATCATCTGTGTGAGAAGCAAGAACTA---AAGGAGAAGCCACAAGGTCCTGAAGGCCCCAGAGGAAATCCTCAGAATTGCCTGTCTGGAACCAAACTGAAAAGCAGTATTCAGAAAGTTAATGAGTGGTTATCCAGGAGTAATGACATTTTAGCCTCTGATTGCTCCCTTGACAAGAATCATAAGCAGAATGCAGAGATAGCTAGTGCCTTAGAAGATGGGCATACAGATAACTCTGATGGAAATTCTAGCATTTCTGAGAAGACTGACGTTGTGGCTGACACTGCCGATGGAGTCTGGCTACATGTGCCTAAAAGAACTTACGCCAGACCAGCAGAAAACAACAATATTAAAGATAAAATATTTGGAAAAACCTATCGGAGAAAGTCGGGTCACCCTAATTTGAATCACATAACTGAAAATTTGATTATTGAGACAGTTGTTCCTGATTCTTTGGTTCCTCCAGAACCTCTGAAAAATACCAAGTTAAAGCGTAAAAGAAAGACTATATGTGACTTGCAGCCTGAGGATTTCATTAAGAAGACA---GTTCCAGTTACTCACAAAACTCCTGAAAAGAAACATCACACTGCTGACCAAACCCTTGAAAGAGAACAAAATGTCCAAATGATGAACATGAATAATGGTCATCCTGAACAGAAAGCACTA---AATGGTCATGTAGGGGAAATGAAAGAAACTCAGACATCAGAACTGTTCTCTGCAGAGAAAGAATCCACTCTCAGAACTGGAACAGAGCCTGCAACTAGC------------------------TTAAATGGTGAAGAAACCAATATAACAAAAAAAGACAAGCTGAGGAAGCAGCCTTCATTCAAGATTGTCTGTGCTCTTGAGCTTGGAAATGATGGAAGCCCAAGCTCTTCTAGTGAGACTGAACTACAGATCGATAGCTATCCCAGCAGTGAAGAGATAAGGAGAAAAAATAATTCTGAACAGAAGCAACTTAGACGCAGCAGAAGACTTCAGCAGGTGTCAGAAGAGATTGCAATTGGAGCCAAGAAAGCCCATAAGCCAGATAACCAAGCAGAAGAAATTTGTCTCACTGAAGTTGTCTCAGAACTAAAATTAGGAAACATACCTGCCTGTGCTTCTGACAATCTCAGTACCGATAAGGATCAAGTATTAGCTAGTTGCAGTTTCACA------GGAGATGAAAGGAGTCTGGAAGTAATCCCTAGCAGCCAAGACCAA------GATTTGGCATTAAGTGGAAAGAAAGGGTTGCAAGGTGAAAGATCTCAAGGAAGCCTGGAGACTGTGGAGGTTCCTGATACTGCTTGGGACACTCAGGATAGTACCTCGTTGTTTCCAGTTGATATTCCTCAAAATTCAAAAGCAGGTCCCAGTCCTCACAGAAGTCACTGTGAAATAATGGAAACCCCCAAGGAACTCTTAGAAAGTAATTCATCCAAAAACACTGAAAGTAGTGCAGAAGATTTAAGGAGCCTGATGAAACAAGAAGTTAAAAATGCCTCCAAGACAATCACAGAAATGGAGGATAGTGAACTTGACACCCAGTATTTACAGAATACTTTCAAACGTTCAAAGCGCCAGTCATTTGCACTGTGTTCTAGCCCAAGGCAAGAATATGTGAAAACCTGTGCTGTCCCTGGGGCTGTAAGTCAGCAAAAT------------ACAGTTCGTAGGTACCAGGAAAAAGAAAAGCAAGAAAATGGAGAATCAAACAAGCCTGTGCAGCCAAAGCCTGCTGTCGTG---------------------ATAGAGAAGGGGAAGCCAGATGATCATGCCAAATGGAGCACCAGAGAAATCTCCAGGCTTTGTCACATA---ACTTCATTAAATAGTGGCAATGACTGTGAACTCATTGCTGAAATTAACCAG---------------------------------------------------------------------------------------------------------------------------------------------------------------------------------------------------------------------------------------------------------------------------------------------------------------------------------------------------------------------------------------------------------------------------------
Murexechinus_melanurus		???????????????????????????????????????????????????????????????????????????????????????????????????????????????????????????????????????????????????????????????????????????????????????????????????????????????????????????????????????????????????????????????????????????????????????????????????????????????????????????????????????????????????????????????????????????????????????????????????????????????????????????????????????????????????????????????????????????????????????????????????????????????????????????????????????????????????????????????????????????????????????????????????????????????????????????????????????????????????????????????????????????????????????????????????????????????????????????????????????????????????????????????????????????????????????????????????????????????????????????????????????????????????????????????????????????????????????????????????????????????????????????????????????????????????????????????????????????????????????????????????????????????????????????????????????????????????????????????????????????????????????????????????????????????????????????????????????????????????????????????????????????????????????????????????????????????????????????????????????????????????????????????????????????????????????????????????????????????????????????????????????????????????????????????????????????????????????????????????????????????????????????????????????????????????????????????????????????????????????????????????????????????????????????????????????????????????????????????????????????????????????????????????????????????????????????????????????????????????????????????????????????????????????????????????????????????????????????????????????????????????????????????????????????????????????????????????????????????????????????????????????????????????????????????????????????????????????????????????????????????????????????????????????????????????????????????????????????????????????????????????????????????????????????????????????????????????????????????????????????????????????????????????????????????????????????????????????????????????????????????????????????????????????????????????????????????????????????????????????????????????????????????????????????????????????????????????????????????????????????????????????????????????????????????????????????????????????????????????????????????????????????????????????????????????????????????????????????????????????????????????????????????????????????????????????????????????????????????????????????????????????????????????????????????????????????
Phascomurexia_naso		???????????????????????????????????????????????????????????????????????????????????????????????????????????????????????????????????????????????????????????????????????????????????????????????????????????????????????????????????????????????????????????????????????????????????????????????????????????????????????????????????????????????????????????????????????????????????????????????????????????????????????????????????????????????????????????????????????????????????????????????????????????????????????????????????????????????????????????????????????????????????????????????????????????????????????????????????????????????????????????????????????????????????????????????????????????????????????????????????????????????????????????????????????????????????????????????????????????????????????????????????????????????????????????????????????????????????????????????????????????????????????????????????????????????????????????????????????????????????????????????????????????????????????????????????????????????????????????????????????????????????????????????????????????????????????????????????????????????????????????????????????????????????????????????????????????????????????????????????????????????????????????????????????????????????????????????????????????????????????????????????????????????????????????????????????????????????????????????????????????????????????????????????????????????????????????????????????????????????????????????????????????????????????????????????????????????????????????????????????????????????????????????????????????????????????????????????????????????????????????????????????????????????????????????????????????????????????????????????????????????????????????????????????????????????????????????????????????????????????????????????????????????????????????????????????????????????????????????????????????????????????????????????????????????????????????????????????????????????????????????????????????????????????????????????????????????????????????????????????????????????????????????????????????????????????????????????????????????????????????????????????????????????????????????????????????????????????????????????????????????????????????????????????????????????????????????????????????????????????????????????????????????????????????????????????????????????????????????????????????????????????????????????????????????????????????????????????????????????????????????????????????????????????????????????????????????????????????????????????????????????????????????????????????????????????????
Paramurexia_rothschildi		???????????????????????????????????????????????????????????????????????????????????????????????????????????????????????????????????????????????????????????????????????????????????????????????????????????????????????????????????????????????????????????????????????????????????????????????????????????????????????????????????????????????????????????????????????????????????????????????????????????????????????????????????????????????????????????????????????????????????????????????????????????????????????????????????????????????????????????????????????????????????????????????????????????????????????????????????????????????????????????????????????????????????????????????????????????????????????????????????????????????????????????????????????????????????????????????????????????????????????????????????????????????????????????????????????????????????????????????????????????????????????????????????????????????????????????????????????????????????????????????????????????????????????????????????????????????????????????????????????????????????????????????????????????????????????????????????????????????????????????????????????????????????????????????????????????????????????????????????????????????????????????????????????????????????????????????????????????????????????????????????????????????????????????????????????????????????????????????????????????????????????????????????????????????????????????????????????????????????????????????????????????????????????????????????????????????????????????????????????????????????????????????????????????????????????????????????????????????????????????????????????????????????????????????????????????????????????????????????????????????????????????????????????????????????????????????????????????????????????????????????????????????????????????????????????????????????????????????????????????????????????????????????????????????????????????????????????????????????????????????????????????????????????????????????????????????????????????????????????????????????????????????????????????????????????????????????????????????????????????????????????????????????????????????????????????????????????????????????????????????????????????????????????????????????????????????????????????????????????????????????????????????????????????????????????????????????????????????????????????????????????????????????????????????????????????????????????????????????????????????????????????????????????????????????????????????????????????????????????????????????????????????????????????????????????????
Phascogale_tapoatafa		TCATTACTGCCTGAAACCTCCAGTTTATTGCCCAACACAGACAGAATGTCT---GAAAAAGCTGAGCTCAGTAATAAAAGCAAACAGTCTGGCTTAGCAAGGAACCAACAGAGCAGACTGGATGAAAGTAAGGGAATATGTAGTACTGGGAAGACCCCCAGTGTAGGAGAGCAGCCTGAGTTGAATGCCCATCATCTGTGTGAGAAGCAAGAACTA---AAGGAGAAGCCACAAGGTCCTGAAGGCCCCAGAGGAAATCCTCAGAATTGCCTATCTGGAACCAAACTGAAAAGCAGTATTCAGAAAGTTAATGAGTGGTTATCCAGGAGTAATGACATTTTAGCCTCCGATTGCTCCCTTGACAAGAATCATAAGCAGAATGCAGAGATAGCTAGTGCCTTAGAAGATGGGCATCCAGATAACTCTGATGGAAATTCTAGCATTTCTGAGAAGACTGACGTTGTGGCTGACACTGCCGATGGAGCCTGGCTACATGTGCCTAAAAGAACTTACACCAGGCCAGCAGAAAACAACAATATTAAAGATAAAATATTTGGAAAAACCTATCGGAGAAAGTCGGGTCACCCTAATTTGAATCACATAACTGAAAATTTGATTGTTGAGACAGTTGTTCCTGATTCTTTGGTTCCTCCAGAACCTCTGAAAAATACCAAGTTAAAGCGTAAAAGAAAGACTATATGTGACTTGCAGCCTGAGGATTTCATTAAGAAGACG---GTTCCAGTTACTCACAAAACCCCTGAAAAGAAACATCACGCTGCTGACCAAACCCTTGAAAGAGAACAAAATGACCAAGTGATGAACATGGATAATGGTCATCCTGAACAGAAAGCACTA---AATGGTCATGTAGGGGAAATTAAAGAAGCTCAGACATCGGAACTGTTCTCTGCAGAGAAAGAATCCACTTTCAGAACTGGAACAGAGCCTGCAGCTAGC------------------------TTAAATGGTGAAGAAACCAACATAACAAAAAAAGACAAGCTGAGGAAGCAGCCTTCATTCAAGATTGTCTGTGCTCTTGAGCTTGGAGTTGATGGAAGCCCAAGCTCTTCTAATGAGACTGAACTACAGATCGATAGCTATCCCAGCAGTGAAGAGATAAGGAGAAAAAATAATTCTGAACAGAAGCAACTTAGACGCAGCAGAAGACTTCAGCAGGTGTCAGAAGAGATTGCAATTGGAGCCAAGAAAGCCCATAAGCCAGATGATCAAGCAGAAGAAAGTTGTATCACTGAAGTTGTCTCAGAACTAAAATTAGGAAATCTACCTGCCTGTGCTCCTGACAATGTCAGTACTGATAAGGATCAAGTATTAGCTAGTTGCAGTTTCACA------GGAGATGAAAGGAGTCTGGAAGTAATCCCTAGCAGCCAAGACCAA------GATTTGGCATTGAGTGGAAAGGAAGGGTTGCAAGGTGAAATATCTCAAGGAAGCCTGGGGACTGTGGAGGTTCCTGATACTGCTTGGGACACTCAGGACAGTACCTCGTTGTTTCCAGCTGATACTCCTCAAAATTCAAAACCAGGTCCCAGTCCTCACAGAAATCACTGTGAAATAATGGAAACCCCCAAGGAACTCTTAGAAAGTAGTTCATCCAAAAACACTGAAAGTAGTGTAGAAGATTTAAGGAGCCTGATGAAACAAGAAGTTAAAAATGCCTCCAAGACAATCACAGAAATGGAGGATAGTGAACTTGACACCCAGTATTTACAGAATACTTTCAAGCGTTCAAAGCGCCAGTCATTTGCACTGTGTTCTAGCCCAAGGCAAGAATATGTGAAAACCTGTGCTGTCCCTGGGGCTATAAGTCAGCAAAGT------------ACAGTTCGTAGGTACCAGGAAAAAGAAAAGCAAGAAAACAGAGAATCAAACAAGCCTGTGCAGCCAAAGCCTGCTGTTGTG---------------------ATAGAGAAGGGGAAGCCAGGTGATCATGCCAAATGGAGCACCAGAGAAGTCTCCAGGCTTTGTCACATA---GCTTCATTAAATAGTGGCAATGACTGTGAACCCATTGCTGAAATCAACCAGGGAATTTCACAAGTTCCTGAT------CAAAACCAATCAGTTTCTCCAGCAAGGTCATCTGATAGTAAAACCATATATGCAAAAAACTTCCTGGAGGAAAGGCTTGATGAGCAAACCACGTGCCCTGAAACAACTATGGGAAATGAAAGCTTAGCCCAAAGCAGCATTAGTTTAGTTAGTCAAAGTAATAGCAGAGAATATGTTTCTAACCCAATTGACTTAATT------ATCAGCGTAGGCTCCAGTGGAGAAGGCACTCAGGCAGAAAAAAGTGAAAACAAAGAATCTGAATTAAATACACCACCCAAATTAAAGCTTATGCAACCCCAAGTCTCTCAACAGACCTTTCCTCAGAATAATTGCAAA------------------------------------------------
Antechinomys_laniger		-----------------CTCCAGTTTATTGCCCAACACAGACAGAATGACTGTAGAAAAAGCTGAGCTCTGTAATAAAAGCAAACAGGCTGGCTTAACAAGGAACCAAGAGAGCAGACTGGATGAAAGTAAGGGAATCTGTAGTATTGGGAAGACCCCCAGTATAGGAGAGCAGCCTGAACTGAATGCTCATCATCTGTGTGAGAGGCAAGAAATA---AAGGAGAAGCCACAAGGTCCTGAAGGCCCCAGAGGAAATCCTCAGAATTGCCTATCTGGAACCAAACTGAAAAGCAGTATTCAGAAAGTTAATGAGTGGTTATCCAGGAGTAATGACATTTTAGCCTCTGATTGCTCCCTTGGCAAGAATCATAAGCAGAATTCAGAGATAGCTAGTGCCTTAGAAGATGGGCATCCAGATAACTCTGATGGAAATTCTAGCATATCTGAGAAGACTGACGTTGTGGCTGATACTGCCAATGAGGCCTGGCTACATGTGCCTGAAAGAAGTTACTCCAGGCCAGCAGAAAACAAC---ATTAAAGATAAAATATTTGGAAAAACCTATCGGAGAAAGTCAGGACACCCTAATTTGAATTACATAACTGAAAATTTGGTTGTTGAAACAGTT---------------GTTCCTCCAGAACCTCGGAAAAATACCAAGTTAAAGCGTAAAAGAAAGACTATATGTGACTTGCAGCCTGAGGATTTCATCAAGAAGACA---GTTCCAGTTACTCACAAAACCCCTGAAAAGAAACATCACGCTGCTGACCAAACCCTTGAAAGAGAACAAAATGATCAAGTGATGAGCATGGATAATGGTCATCCTGAACAGAAAGCACTA---AATGGTCACGTAGGGGAAATGAAAGAAGTTCAGACATCAGAACTGTTCTCTGCAGAGAAAGAATCCACTCTCAGAACTGGAACAGAGCCTGCAGCTGGCAGCACAAAACCCGGGGAGCTCAAATTAAATGGTGGAGAGGCCAAAATAACAAAAAAAAACAAGCTAAGGAAGCAGCCTTCATTTAACATTGTCTGTGCTCTTGAGCTCGGAGTTGATAGAAGCCCAAACTCTTCTAATGAGACTGAACTACAGATCGATAGCTATCCCAGCAGTGAAGAGATAAGGAAAGGAAATAATTCTGAACAGAAGCAACTCAGGCGCAGCAAAAGGCTTCAGCAGGTATCAGAAGAGATTGCAATTGGAGCCAAGAAAGCCCATAAGCCAGATGACCAAGCAGAAGAAAGTTGTGTCGCTGAAGTTGTCGCAGAACTAAAATTAGGAAACGTACCTGCCTGTGCTCCTGACAATCTCAATACCGATAAGGATCAAATATTAGCTAGTTGCAGTTTCACA------GGAGATGAAAGGAGCCTGGAAGTAATCCCTAGCAGCCAAGACCAA------GATTTGGCATTAAGTGGAAGAGAAGGGTTGCAAGGTGAAAGAACTCAAGGAAGCCTGGGGACTTTGGAGATTCCTGATACTGCTTGGGACTCTCAGGATAGTACCTCATTGTTTCCAACTGATACTCCTCAAAATTCAAAAGCAGGTCCCAGTCCTCACAGAAGTCACTACGAAATAATGGAAACCTCCAAGGAACTCTTAGAAAGTAGTTCGTCCAAAAACACTGAAAATAGTGCAGAAGATATAAGGAGCCTGATGAAACAAGAAGTTAAAAATGTCTCCAAAACAATCACGGAAATGGAGGATAGTGAACTTGACACCCAGTATTTACAGAATACTTTCAAACGTTCAAAGCGCCAGTCATTTGCACTGTGTTCTAGCCCAAGGCAAGAGTATATGAAAACCTGTGCTGTCCCTGGGGCTGTAAGTCAGCAGAGT------------ACAGTTCTTAGGGGCCAGGAAAAAGAAAAGCAGGAAAATAGAGAATCAAACAAGCCTGTGCAGCCAAAGCCTTCTGTCCTG---------------------ATAGAGAAGGGGAAGCTAGGTGATCATGACAAATGTAGCACCACAGAAGTCTCCAGGCTTTGTTGTGTA---GCTTCATTAAATAGTGGCAATGACTGTGAACCCATTGCTGAAATCAACCAGGGAATTTCACAAGTTCCTGAT------CAAAAACAAGCAGTTTCTCCAGCAAGGTCATCTGATAATAAAACCATATATGCAAAAAACTTCCTGGAGGAAAGGCTTGACGAACAAACCACATGCCCTGAAACAGCTATGGGAAATGAAAGCTTAGCCCAAAGCAGCATTACTCTAGTTAGCCAAAGTAACAGCAGAGAATATATTTCTAAACCAACTGACTTAATTGGATTTATGGGCATAGGCTCTAGTGGAGAAGGCAGTCAGGCAGAAGAAAGTGAAAACAAAGAAT--------------------------------------------------------------------------------------------------------------------------------
Ningaui_ridei			???????????????????????????????????????????????????????????????????????????????????????????????????????????????????????????????????????????????????????????????????????????????????????????????????????????????????????????????????????????????????????????????????????????????????????????????????????????????????????????????????????????????????????????????????????????????????????????????????????????????????????????????????????????????????????????????????????????????????????????????????????????????????????????????????????????????????????????????????????????????????????????????????????????????????????????????????????????????????????????????????????????????????????????????????????????????????????????????????????????????????????????????????????????????????????????????????????????????????????????????????????????????????????????????????????????????????????????????????????????????????????????????????????????????????????????????????????????????????????????????????????????????????????????????????????????????????????????????????????????????????????????????????????????????????????????????????????????????????????????????????????????????????????????????????????????????????????????????????????????????????????????????????????????????????????????????????????????????????????????????????????????????????????????????????????????????????????????????????????????????????????????????????????????????????????????????????????????????????????????????????????????????????????????????????????????????????????????????????????????????????????????????????????????????????????????????????????????????????????????????????????????????????????????????????????????????????????????????????????????????????????????????????????????????????????????????????????????????????????????????????????????????????????????????????????????????????????????????????????????????????????????????????????????????????????????????????????????????????????????????????????????????????????????????????????????????????????????????????????????????????????????????????????????????????????????????????????????????????????????????????????????????????????????????????????????????????????????????????????????????????????????????????????????????????????????????????????????????????????????????????????????????????????????????????????????????????????????????????????????????????????????????????????????????????????????????????????????????????????????????????????????????????????????????????????????????????????????????????????????????????????????????????????????????????????????
Sminthopsis_crassicaudata	----------------------------------------------------------------------------------------------------------------------------------------------------------------------------------------------------------------------------------------------------------------------------------------------------------------------------------CCAGAAGTAATGACATTTTAGCCTCTGATTGCTCCCTTGGCAAGAATCATAAGCAGAATTCAGAGATAGCTAGTGCCTTAGAAGATGGGCATCCAGATAACTCTGATGGAAATTCTAGCATATCTGAGAAGACTGACATTGTGGCTGACACTGCCAATGAGGCCTGGCTACATGTGCCTGAAAGAAGTTACTCCAGGCCAGCAGGAAACAACAACATTAAAGATAAAATATTTGGAAAAACCTATCAGAGAAAGTCAGGACACCCTAATTTGAATTACATAACTGAAAATTTGGTTGTTGAAACAGTT---------------GTTCCTCCAGAACCTCGGAAAAATACCAAGTTAAAGCGTAAAAGAAAAACCATATGTGACTTGCAGCCTGAGGATTTCATCAAGAAGACA---GTTCCAGTTACTCACAAAACCCCTGAAAAGAACCATCACGCT---GACCAAACCCTTGAAAGAGAACAAAATGAGCAAGTGATGAACATGGATAATGGTCATCCTGAACAGAAAGCACTA---AATGGTCACGTAGGGGAAATGAAAGAAGCTCAAACATCGGAACTGTTCTCTGCAGAGAAAGAATC-------------------------------------------------------------------------------------------------------------------------------------------------------------------------------------------------------------------------------------------------------------------------------------------------------------------------------------------------------------------------------------------------------------------------------------------------------------------------------------------------------------------------------------------------------------------------------------------------------------------------------------------------------------------------------------------------------------------------------------------------------------------------------------------------------------------------------------------------------------------------------------------------------------------------------------------------------------------------------------------------------------------------------------------------------------------------------------------------------------------------------------------------------------------------------------------------------------------------------------------------------------------------------------------------------------------------------------------------------------------------------------------------------------------------------------------------------------------------------------------------------------------------------------------------------------------------------------------------------------------------------------------------------------
Planigale_gilesi		???????????????????????????????????????????????????????????????????????????????????????????????????????????????????????????????????????????????????????????????????????????????????????????????????????????????????????????????????????????????????????????????????????????????????????????????????????????????????????????????????????????????????????????????????????????????????????????????????????????????????????????????????????????????????????????????????????????????????????????????????????????????????????????????????????????????????????????????????????????????????????????????????????????????????????????????????????????????????????????????????????????????????????????????????????????????????????????????????????????????????????????????????????????????????????????????????????????????????????????????????????????????????????????????????????????????????????????????????????????????????????????????????????????????????????????????????????????????????????????????????????????????????????????????????????????????????????????????????????????????????????????????????????????????????????????????????????????????????????????????????????????????????????????????????????????????????????????????????????????????????????????????????????????????????????????????????????????????????????????????????????????????????????????????????????????????????????????????????????????????????????????????????????????????????????????????????????????????????????????????????????????????????????????????????????????????????????????????????????????????????????????????????????????????????????????????????????????????????????????????????????????????????????????????????????????????????????????????????????????????????????????????????????????????????????????????????????????????????????????????????????????????????????????????????????????????????????????????????????????????????????????????????????????????????????????????????????????????????????????????????????????????????????????????????????????????????????????????????????????????????????????????????????????????????????????????????????????????????????????????????????????????????????????????????????????????????????????????????????????????????????????????????????????????????????????????????????????????????????????????????????????????????????????????????????????????????????????????????????????????????????????????????????????????????????????????????????????????????????????????????????????????????????????????????????????????????????????????????????????????????????????????????????????????????????????
Dasyurus_albopunctatus		TCATTACTGCCTGAAACCTCCACTTTATTGCCCAACACAGACAGAATGACTGTAGAAAAAGCTGAGCTCTGTAATAAAAGCAAACAGCCTGGCTTAGCAAGGAACCAACAGAGCGGACTGGATGAAAGTAAGGGAATATGTAGTACTGGGAAGACCCCCAGTGTAGAAGAGCAGCCTGAGCTGAATGCCCATCATCTGTGTGAGAAGCAAGAACTA---AAGGAGAAGCCACAAGGTCCTGAAGGCACCAGAGGTAATCCTCAGAATTGCCTATCTGGAACCAAACTGAAAAGCAGTATTCAGAAAGTTAATGAGTGGTTATCCAGAAGTAATGACATTTTAGCTTCTGATTGCTCCCTTGACAAGAATCATAAGCAGAATGCAGAGATAGCTAGTGCCTTAGAAGATGGGCATCCAGATAACGCTGATGGAAATTCTAGCATTTCTGAAAAGACCGATGTTGTGGCTGACACTGCCGATGAGGCCTGGCTACATATGCCTGAAAGAAGTTATCCCAAGCCAGCAGAAAACAACAATATTAAAGATAAAATATTTGGAAAAACCTATCGGAGAAAATCGGTTCACCCTAATTTGAATCACATAACTGAAAATTTGGTTGTTGAGACAGTTGTTCCTGATTCTTTGGTTCCTCCAGAACCTCTGAAAAATACCAAGTTAAAGCGTAAAAGAAAGACTGTATGTGACTTGCAGCCTGAGGATTTCATCAAGAAGACA---GTTCCAATTACTCACAAAACCCCTGAAAAGAAA---CATGCTGCTGACCAAACCCTTGAAAGAGAACAAAATGACCAAGTGATGAATATGGATAATGGTCACCCTGAACAGAAAGCACTA---AATGGTCACGCAGGGGAAAAGAAAGAAGCTCAGACATCAGAACTGTTCTCTGCAGAGAAAGAATCCACTCTCAGAACTGAAACAGAGCCTGCAGCCGGC------------------------TTAAATGGTGGAGAGACCAATATAACAAAAAAAGACAAGGCGAGGAAGCAGCCTTCATTCAAGATTGTCTGTGCTCTTGAGCTCGGACATGATGGAAGCCCAAGCTCTTCTAATGAGACTGAACTACAGATCGATAGCTATCCCAGCAGTGAAGAGATAAGGAAAAAAAAAAATTCTGAACAGAACCAACTTAGGCGCAGCAGAAGGCTTCAGCAGGTATCAGAAGAGATTGCAATTGGAGCCAAGAAAGCCCATAAGTCAGATGACCAAGCAGAAGAAAGTTGTGTCACTGAAGTTGTCTCAGAACTAAAATTAGGAAATGTACCTGCATGTGCTCCTGACAATCTCAGTATCGATAAGGATCAAGTATTAGCTAGTTGCAGTTTCACG------GGAGATGAAAGGAGTCTGGAAGTAATCCCTAGCAGCCAAGACCAA------GATTTGTCATTAAGTGGAAGGGAAGAGTTACGAGGTGAAAGATCTCAAGGAAGCCTGGGGACTGTGGAGGTTCCTGATACTGCTTGGGACACTCAAGACAGTACCTCGTTGTTTCCAGCTGATACTCCTCAAAATTCAAAAGCAGGTCCCAGTCCTCACAGAAGTCACTGTGAAATAATGGAAATA---AAGGAATTCTTAGAAAGTAGTTCATCCAAAAACACTGAAAGTAGTGCAGAAGATTTAAGGAGTCCGATGAAACAAGAAGTTAAAAATGCCTCCAAGACAATCACAGAAATGGAGGATAGTGAACTTGACACCCAGTATTTACAGAATACTTTCAAACGTTCAAAGCGCCAGTCATTTGCACTGTGTTCTAGCCCAAGGCAAGAATATATGAAAACCTGTGCTGTCCCTGGGGCTCTAAGTCAGCAGAGT------------ACAGTTCGTAGATACCAGGAAAAAGAAAAGCAAGAAAACAGAGAATCAAACAAGCCTGTGCAGCCAAAGCCTACTGTCATG---------------------AAAGAGAAGGGGAAGCCAGGGGATCATGCCAAATGTAGCACCAGAGAAGTCTCCAGGCTTTGTTGCATA---GCTTCATTAAATAGTGACARTGACTGTGAACCTATTGCTGAAATCAGCCAGGGAATTTCACAAGTTCCTGAT------CAAAAACAATCAGTTTCTCCAGCAAGATCATCTGATAGTAAAATCATATATGCAAAAAACTTCCTGGAGGAAAGG---------------------------------------------------------------------------------------------------------------------------------------------------------------------------------------------------------------------------------------------------------------------------------------------------------------------------
Dasyurus_geoffroii		???????????????????????????????????????????????????????????????????????????????????????????????????????????????????????????????????????????????????????????????????????????????????????????????????????????????????????????????????????????????????????????????????????????????????????????????????????????????????????????????????????????????????????????????????????????????????????????????????????????????????????????????????????????????????????????????????????????????????????????????????????????????????????????????????????????????????????????????????????????????????????????????????????????????????????????????????????????????????????????????????????????????????????????????????????????????????????????????????????????????????????????????????????????????????????????????????????????????????????????????????????????????????????????????????????????????????????????????????????????????????????????????????????????????????????????????????????????????????????????????????????????????????????????????????????????????????????????????????????????????????????????????????????????????????????????????????????????????????????????????????????????????????????????????????????????????????????????????????????????????????????????????????????????????????????????????????????????????????????????????????????????????????????????????????????????????????????????????????????????????????????????????????????????????????????????????????????????????????????????????????????????????????????????????????????????????????????????????????????????????????????????????????????????????????????????????????????????????????????????????????????????????????????????????????????????????????????????????????????????????????????????????????????????????????????????????????????????????????????????????????????????????????????????????????????????????????????????????????????????????????????????????????????????????????????????????????????????????????????????????????????????????????????????????????????????????????????????????????????????????????????????????????????????????????????????????????????????????????????????????????????????????????????????????????????????????????????????????????????????????????????????????????????????????????????????????????????????????????????????????????????????????????????????????????????????????????????????????????????????????????????????????????????????????????????????????????????????????????????????????????????????????????????????????????????????????????????????????????????????????????????????????????????????????????????????
Dasyurus_maculatus		???????????????????????????????????????????????????????????????????????????????????????????????????????????????????????????????????????????????????????????????????????????????????????????????????????????????????????????????????????????????????????????????????????????????????????????????????????????????????????????????????????????????????????????????????????????????????????????????????????????????????????????????????????????????????????????????????????????????????????????????????????????????????????????????????????????????????????????????????????????????????????????????????????????????????????????????????????????????????????????????????????????????????????????????????????????????????????????????????????????????????????????????????????????????????????????????????????????????????????????????????????????????????????????????????????????????????????????????????????????????????????????????????????????????????????????????????????????????????????????????????????????????????????????????????????????????????????????????????????????????????????????????????????????????????????????????????????????????????????????????????????????????????????????????????????????????????????????????????????????????????????????????????????????????????????????????????????????????????????????????????????????????????????????????????????????????????????????????????????????????????????????????????????????????????????????????????????????????????????????????????????????????????????????????????????????????????????????????????????????????????????????????????????????????????????????????????????????????????????????????????????????????????????????????????????????????????????????????????????????????????????????????????????????????????????????????????????????????????????????????????????????????????????????????????????????????????????????????????????????????????????????????????????????????????????????????????????????????????????????????????????????????????????????????????????????????????????????????????????????????????????????????????????????????????????????????????????????????????????????????????????????????????????????????????????????????????????????????????????????????????????????????????????????????????????????????????????????????????????????????????????????????????????????????????????????????????????????????????????????????????????????????????????????????????????????????????????????????????????????????????????????????????????????????????????????????????????????????????????????????????????????????????????????????????????????
Dasyurus_spartacus		???????????????????????????????????????????????????????????????????????????????????????????????????????????????????????????????????????????????????????????????????????????????????????????????????????????????????????????????????????????????????????????????????????????????????????????????????????????????????????????????????????????????????????????????????????????????????????????????????????????????????????????????????????????????????????????????????????????????????????????????????????????????????????????????????????????????????????????????????????????????????????????????????????????????????????????????????????????????????????????????????????????????????????????????????????????????????????????????????????????????????????????????????????????????????????????????????????????????????????????????????????????????????????????????????????????????????????????????????????????????????????????????????????????????????????????????????????????????????????????????????????????????????????????????????????????????????????????????????????????????????????????????????????????????????????????????????????????????????????????????????????????????????????????????????????????????????????????????????????????????????????????????????????????????????????????????????????????????????????????????????????????????????????????????????????????????????????????????????????????????????????????????????????????????????????????????????????????????????????????????????????????????????????????????????????????????????????????????????????????????????????????????????????????????????????????????????????????????????????????????????????????????????????????????????????????????????????????????????????????????????????????????????????????????????????????????????????????????????????????????????????????????????????????????????????????????????????????????????????????????????????????????????????????????????????????????????????????????????????????????????????????????????????????????????????????????????????????????????????????????????????????????????????????????????????????????????????????????????????????????????????????????????????????????????????????????????????????????????????????????????????????????????????????????????????????????????????????????????????????????????????????????????????????????????????????????????????????????????????????????????????????????????????????????????????????????????????????????????????????????????????????????????????????????????????????????????????????????????????????????????????????????????????????????????????????
Dasyurus_viverrinus		???????????????????????????????????????????????????????????????????????????????????????????????????????????????????????????????????????????????????????????????????????????????????????????????????????????????????????????????????????????????????????????????????????????????????????????????????????????????????????????????????????????????????????????????????????????????????????????????????????????????????????????????????????????????????????????????????????????????????????????????????????????????????????????????????????????????????????????????????????????????????????????????????????????????????????????????????????????????????????????????????????????????????????????????????????????????????????????????????????????????????????????????????????????????????????????????????????????????????????????????????????????????????????????????????????????????????????????????????????????????????????????????????????????????????????????????????????????????????????????????????????????????????????????????????????????????????????????????????????????????????????????????????????????????????????????????????????????????????????????????????????????????????????????????????????????????????????????????????????????????????????????????????????????????????????????????????????????????????????????????????????????????????????????????????????????????????????????????????????????????????????????????????????????????????????????????????????????????????????????????????????????????????????????????????????????????????????????????????????????????????????????????????????????????????????????????????????????????????????????????????????????????????????????????????????????????????????????????????????????????????????????????????????????????????????????????????????????????????????????????????????????????????????????????????????????????????????????????????????????????????????????????????????????????????????????????????????????????????????????????????????????????????????????????????????????????????????????????????????????????????????????????????????????????????????????????????????????????????????????????????????????????????????????????????????????????????????????????????????????????????????????????????????????????????????????????????????????????????????????????????????????????????????????????????????????????????????????????????????????????????????????????????????????????????????????????????????????????????????????????????????????????????????????????????????????????????????????????????????????????????????????????????????????????????????????
Myoictis_leucura		???????????????????????????????????????????????????????????????????????????????????????????????????????????????????????????????????????????????????????????????????????????????????????????????????????????????????????????????????????????????????????????????????????????????????????????????????????????????????????????????????????????????????????????????????????????????????????????????????????????????????????????????????????????????????????????????????????????????????????????????????????????????????????????????????????????????????????????????????????????????????????????????????????????????????????????????????????????????????????????????????????????????????????????????????????????????????????????????????????????????????????????????????????????????????????????????????????????????????????????????????????????????????????????????????????????????????????????????????????????????????????????????????????????????????????????????????????????????????????????????????????????????????????????????????????????????????????????????????????????????????????????????????????????????????????????????????????????????????????????????????????????????????????????????????????????????????????????????????????????????????????????????????????????????????????????????????????????????????????????????????????????????????????????????????????????????????????????????????????????????????????????????????????????????????????????????????????????????????????????????????????????????????????????????????????????????????????????????????????????????????????????????????????????????????????????????????????????????????????????????????????????????????????????????????????????????????????????????????????????????????????????????????????????????????????????????????????????????????????????????????????????????????????????????????????????????????????????????????????????????????????????????????????????????????????????????????????????????????????????????????????????????????????????????????????????????????????????????????????????????????????????????????????????????????????????????????????????????????????????????????????????????????????????????????????????????????????????????????????????????????????????????????????????????????????????????????????????????????????????????????????????????????????????????????????????????????????????????????????????????????????????????????????????????????????????????????????????????????????????????????????????????????????????????????????????????????????????????????????????????????????????????????????????????????????????
Myoictis_melas			???????????????????????????????????????????????????????????????????????????????????????????????????????????????????????????????????????????????????????????????????????????????????????????????????????????????????????????????????????????????????????????????????????????????????????????????????????????????????????????????????????????????????????????????????????????????????????????????????????????????????????????????????????????????????????????????????????????????????????????????????????????????????????????????????????????????????????????????????????????????????????????????????????????????????????????????????????????????????????????????????????????????????????????????????????????????????????????????????????????????????????????????????????????????????????????????????????????????????????????????????????????????????????????????????????????????????????????????????????????????????????????????????????????????????????????????????????????????????????????????????????????????????????????????????????????????????????????????????????????????????????????????????????????????????????????????????????????????????????????????????????????????????????????????????????????????????????????????????????????????????????????????????????????????????????????????????????????????????????????????????????????????????????????????????????????????????????????????????????????????????????????????????????????????????????????????????????????????????????????????????????????????????????????????????????????????????????????????????????????????????????????????????????????????????????????????????????????????????????????????????????????????????????????????????????????????????????????????????????????????????????????????????????????????????????????????????????????????????????????????????????????????????????????????????????????????????????????????????????????????????????????????????????????????????????????????????????????????????????????????????????????????????????????????????????????????????????????????????????????????????????????????????????????????????????????????????????????????????????????????????????????????????????????????????????????????????????????????????????????????????????????????????????????????????????????????????????????????????????????????????????????????????????????????????????????????????????????????????????????????????????????????????????????????????????????????????????????????????????????????????????????????????????????????????????????????????????????????????????????????????????????????????????????????????????????
Myoictis_wallacei		???????????????????????????????????????????????????????????????????????????????????????????????????????????????????????????????????????????????????????????????????????????????????????????????????????????????????????????????????????????????????????????????????????????????????????????????????????????????????????????????????????????????????????????????????????????????????????????????????????????????????????????????????????????????????????????????????????????????????????????????????????????????????????????????????????????????????????????????????????????????????????????????????????????????????????????????????????????????????????????????????????????????????????????????????????????????????????????????????????????????????????????????????????????????????????????????????????????????????????????????????????????????????????????????????????????????????????????????????????????????????????????????????????????????????????????????????????????????????????????????????????????????????????????????????????????????????????????????????????????????????????????????????????????????????????????????????????????????????????????????????????????????????????????????????????????????????????????????????????????????????????????????????????????????????????????????????????????????????????????????????????????????????????????????????????????????????????????????????????????????????????????????????????????????????????????????????????????????????????????????????????????????????????????????????????????????????????????????????????????????????????????????????????????????????????????????????????????????????????????????????????????????????????????????????????????????????????????????????????????????????????????????????????????????????????????????????????????????????????????????????????????????????????????????????????????????????????????????????????????????????????????????????????????????????????????????????????????????????????????????????????????????????????????????????????????????????????????????????????????????????????????????????????????????????????????????????????????????????????????????????????????????????????????????????????????????????????????????????????????????????????????????????????????????????????????????????????????????????????????????????????????????????????????????????????????????????????????????????????????????????????????????????????????????????????????????????????????????????????????????????????????????????????????????????????????????????????????????????????????????????????????????????????????????????????????
Pseudantechinus_bilarni		TCATTACTGCCTGAAACCTCCAGTTTATTGCCCAACACAGACAGAATTACTGTAGAAAAAGCTGAGCTCTGTAATAAAAGCAAACAGCCTGGCTTAGCAAGGAATCAACAGAGCGGACTGGATGAAAGTAAGGGAATATGTAGTACTGGGAAGACCCCCAGTGTAGGAGAGCAGCCTGAGCTGAATGCCCATCATCTGTGTGAAAAGCAAGAACTA---AAGGAGAAGCCACAAGGTCCTGAAGGCACCAGAGGTAATGCTCAGAATTGCCTATCTGGAACCAAACTGAAAAGCAGTATTCAGAAAGTTAATGAGTGGTTATCCAGGAGTAATGACATTTTAGCTTCTGATTGCTCCCTTGACAAGAATCATAAGCAGAATGCAGAGATAGCTAGTGCCTTAGAAGATGGGCATCCAGATAACTCTGATGGAAATTCTAGCATTTCTGAGAAGACTGACGTTGTGGCTGACACTGCCGATGGGGCCTGGCTACATATGCCTGAAAGAAGTTACCCCAAGCCAGCAGAAAACAACAATATTAAAGATAAAATATTTGGAAAAACCTATCGGAGAAAGTCGGGTCACCCTAATTTGAATCACATAACTGAAAATTTGGTTGTTGAGACAGTTGTTCCTGATTCTTTGGTTCCTCCAGAACCTCTGAAAAATACCAAGTTAAAACGTAAAAGAAAGACTATATGTGACTTGCAGCCTGAGGATTTCATCAAGAAGACA---GTTCCAATTACTCACAAAACCCCTGAAAAGAAA---CATGCTGCTGACCAAACACTTGAAAGAGAACAAAATGACCAAGTGATGAATATGGATAATGGTCATCTTGAACAGAAAGCACTA---AATGATCACGTAGGGGAAATGAAAGAAACTCAGACATCAGAACTGTTCTCTGCAGAGAAAGAATCCACTCTCAGAACTGAAACAGAGCCTGCAGCTGGC------------------------TTAAATGGTGGAGAGACCAACATAACAAAAAAAGACAAGCCGAGGAAGCAGCCTTCATTCAAGATTGTCTGTGCTCTTGAGCTTGGAGATGATGGAAGCCCAAGCTCTTCTAATGAGACTGAACTACAGATCGATAGCTATCCCAGCAGTGAAGAGATAAGGAAAAAAAAAAATTCTGAACAGAAGCAACTTAGGCGCAGCAGAAGGCTTCAGCGGGTATCAGAAGAGATTGCAATTGGAGCCAAGAAAGCCCATAAGCCAGATGACCAAGCAGAAGAAAGTTGTGTCACTGAAGTTGTTTCAGAACTAAAATTAGGAAACGTACCTGCCTGTGCTCCTGACAATCTCAGTACYGATAAGGATCAAGTATTAGCTAGTTGCAGTTTCACA------GGAGATGAAAGGAGTCTGGAAGTAATCCCTAGCAGCCAAGACCTA------GATTTGTCATTAAGTGGAAGGGAAGAGTTACAAGGTGAAAGATCTCAAGGAAGCCTGGGGACTGTGGAGGTTCCTGATACTGCTTGGGACACTCAGGACAGTACCTCGTTGTTTCCAGCTAATACTCCTCAAAATTCAAAAGCAGGTCCCAGTCCTCACAAAAGTCACTGTGAAATAATGGAAATA---AAGGAATTCTTAGAAAGTAGTTCATCCAAAAACACTGAAAGTAGTGCAGAAGATTTAAGGAGCCCGATGAAACAAGAAGTTAAAAATGCCTCCAAGACAATCACAGAAATGGAGGATAGTGAACTTGACACCCAGTATTTACAGAATACTTTCAAACGTTCAAAGCGCCAGTCATTTGCACTGTGTTCTAGCCCAAGGCAAGAATATATGAAAACCTGTGCTGTCCCTGGGGCTGTAAGTCAGCAGAGT------------ACAGTTCGTAGATACCAGGAAAAAGAAAAGCAAGAAAACAGAGAATCAAACAAGCCTGTGCAGCCAAAGCCTGCTGTCATG---------------------AAAGAGAAGGGGAAGCCAGGTGATCATGCCAAATGTAGCACCAGAGAAGTCTCCAGGCTTTGTCGCATA---GCTTCATTAAATAGTGACAATGACTGTGAACCTATTGCTGAAATCAACCAGGGAATTTCACAAGTTCCTGAT------CAAAAACAATCAGTTTCTCCAGCAAGATCATCTGATAGTAAAATCATATATGCAAAAAACTTCCTGGAGGAAAGGCTTGACGAACAAACCACATGCCCTGAAACAGCTATGGGAAATGAAAGCTTAGCCCAAAGCAGCATTAGTCTAGTTAGCCAAAGTAATAGCAGAGAATATATTTCTAAACCAACTGACTTAATT------ATCGGCATAGGCTCTAGTGGAGAAGGCACTCCGGCAGAAAAA------------------------------------------------------------------------------------------------------------------------------------------------
Pseudantechinus_mimulus		???????????????????????????????????????????????????????????????????????????????????????????????????????????????????????????????????????????????????????????????????????????????????????????????????????????????????????????????????????????????????????????????????????????????????????????????????????????????????????????????????????????????????????????????????????????????????????????????????????????????????????????????????????????????????????????????????????????????????????????????????????????????????????????????????????????????????????????????????????????????????????????????????????????????????????????????????????????????????????????????????????????????????????????????????????????????????????????????????????????????????????????????????????????????????????????????????????????????????????????????????????????????????????????????????????????????????????????????????????????????????????????????????????????????????????????????????????????????????????????????????????????????????????????????????????????????????????????????????????????????????????????????????????????????????????????????????????????????????????????????????????????????????????????????????????????????????????????????????????????????????????????????????????????????????????????????????????????????????????????????????????????????????????????????????????????????????????????????????????????????????????????????????????????????????????????????????????????????????????????????????????????????????????????????????????????????????????????????????????????????????????????????????????????????????????????????????????????????????????????????????????????????????????????????????????????????????????????????????????????????????????????????????????????????????????????????????????????????????????????????????????????????????????????????????????????????????????????????????????????????????????????????????????????????????????????????????????????????????????????????????????????????????????????????????????????????????????????????????????????????????????????????????????????????????????????????????????????????????????????????????????????????????????????????????????????????????????????????????????????????????????????????????????????????????????????????????????????????????????????????????????????????????????????????????????????????????????????????????????????????????????????????????????????????????????????????????????????????????????????????????????????????????????????????????????????????????????????????????????????????????????????????????????????????????????????
Pseudantechinus_ningbing	???????????????????????????????????????????????????????????????????????????????????????????????????????????????????????????????????????????????????????????????????????????????????????????????????????????????????????????????????????????????????????????????????????????????????????????????????????????????????????????????????????????????????????????????????????????????????????????????????????????????????????????????????????????????????????????????????????????????????????????????????????????????????????????????????????????????????????????????????????????????????????????????????????????????????????????????????????????????????????????????????????????????????????????????????????????????????????????????????????????????????????????????????????????????????????????????????????????????????????????????????????????????????????????????????????????????????????????????????????????????????????????????????????????????????????????????????????????????????????????????????????????????????????????????????????????????????????????????????????????????????????????????????????????????????????????????????????????????????????????????????????????????????????????????????????????????????????????????????????????????????????????????????????????????????????????????????????????????????????????????????????????????????????????????????????????????????????????????????????????????????????????????????????????????????????????????????????????????????????????????????????????????????????????????????????????????????????????????????????????????????????????????????????????????????????????????????????????????????????????????????????????????????????????????????????????????????????????????????????????????????????????????????????????????????????????????????????????????????????????????????????????????????????????????????????????????????????????????????????????????????????????????????????????????????????????????????????????????????????????????????????????????????????????????????????????????????????????????????????????????????????????????????????????????????????????????????????????????????????????????????????????????????????????????????????????????????????????????????????????????????????????????????????????????????????????????????????????????????????????????????????????????????????????????????????????????????????????????????????????????????????????????????????????????????????????????????????????????????????????????????????????????????????????????????????????????????????????????????????????????????????????????????????????????????????????
Pseudantechinus_roryi		-----------------CTCCAGTTTATTGCCCAACACAGACAGAATGACTGTAGAAAAAGCTGAGCTCTGTAATAAAAGCAAACAGCCTGGCTTAGCAAGGAACCAACAGAGCGGACTGGATGAAAGTAAGGGAATATGTAGTACTGGGAAGACCCCCAGTGTAGGAGAGCAGCCTGAGCTGAATGCCCATCATCTGTGTGAGAAGCAAGAACTA---AAGGAGAAGCCACAAGGTCCTGAAGGCACCAGAGGTAATGCTCAGAATTGCCTATCTGGAACCAAACTGAAAAGCAGTATTCAGAAAGTTAATGAGTGGTTATCCAGGAGTAATGACATTTTAGCTTCTGATTGCTCCCTTGACAAGAATCATAAGCAGAATGCAGAGATAGCTAGTGCCTTAGAAGATGGGCATCCAGATAACTCTGATGGAAATTCTAGCATTTCTGAGAAGACTGACGTTGTGGCTGACACTGCCGATGGGGCCTGGTTACATATGCCTGAAAGAAGTTACCCCAAGCCAGCAGAAAACAACAATATTAAAGATAAAATATTTGGAAAAACCTATCGGAGAAAGTCGGGTCACCCTAATTTGAATCACATAACTGAAAATTTGGTTGTTGAGACAGTTGTTCCTGATTCTTTGGTTCCTCCAGAACCTCCGAAAAATACCAAGTTAAAGCGTAAAAGAAAGACTATATGTGACTTGCAGCCTGAGGATTTCATCAAGAAGACA---GTTCCAATTACTCACAAAACTCCTGAAAAGAAA---CATGCTGCTGACCAAACCCTTGAAAGAGAACAAAATGACCAAGTGATGAATATGGATAATGGTCATCTTGAACAGAAAGCACTA---AATGATCACGTAGGGGAAATGAAAGAAGCTCAGACATCGGAACTGTTCTCTACAGAGAAAGAATCCACTCTCAGAACTGAAACAGAGCCTGCAGCTGGA------------------------TTAAATGGTGGAGAGACCAACATAACAAAAAAAGACAAGCCGAGGAAGCAGCCTTCATTCAAGATTGTCTGTGCTCTTGAGCTTGGAGATGATGGAAGCCCAAGCTCTTCTAATGAGACTGAACTACAGATCGATAGCTATCCCAGCAGTGAAGAGATAAGGAAAAAAAAAAATTCTGAACAGAAGCAACTTAGGCGCAGCAGAAGGCTTCAGCAGGTATCAGAAGAGATTGCAATTGGAGCCAAGAAAGCCCATAAGCCAGATGACCAAGCAGAAGAAAGTTGTGTCACTGAAATTGTCTCAGAACTAAAATTAGGAAACATACCTGCCTGTGCTCCTGACAATCTCATTACCGATAAGGATCAAGTATTAGCTAGTTGCAGTTTCACA------GGAGATGAAAGGAGTCTGGAAGTAATCCCTAGCAGCCAAGACCAA------GATTTGTCATTAAGTGGAAGGGAAGAGTTACAAGGTGAAAGATCTCAAGGAAGCCTGGGGACTGTGGAGGTTCCTGATACTGCTTGGGACACTCAGGACAGTACCTCGTTGTTTCCAGCTGATACTCCTCAAAATTCAAAAGCAGGTCCCAGTCCTCACAGAAGTCACTGTGAAATAATGGAAATA---AAGGAATTCTTAGAAAGTAGTTCATCCAAAAACACTGAAAGTAGTGCAGAAGATTTAAGGAGCCCGATGAAACAAGAAGTTAAAAATGCCTCCAAGACAATCACAGAAATGGAGGATAGTGAACTTGACACCCAGTATTTACAGAATACTTTCAAACGTTCAAAGCGCCAGTCATTTGCACTGTGTTCTAGCCCAAGGCAAGAATATATGAAAACCTGTGCTGTCCCTGGGGCTGTAAGTCAGCAGAGT------------ACAGTTCATAGATACCAGGAAAAAGAAAAGCAAGAAAACAGAGAATCAAACAAGCCTGTGCAGCCAAAGCCTGCTGTCATG---------------------AAAGAGAAGGGGAAGCCAGGTGATCATGCCAAATATAGCACCAGAGAAGTCTCCAGGCTTTGTCGCATA---GCTTCATTAAATAGTGGCAATGACTGTGAACCTATTGCTGAAATCAACCAGGGAATTTCACAAGTTCCTGAT------CAAAAACAATCAGTTTCTCCAGCAAGATCATCTGATAGTAAAATCATATATGTAAAAAACTTCCTGGAGGAAAGGCTTGACGAACAAACCACGTGTCCTGAAACAGCTATGGGAAATGAAAGCTTAGCCCAAAGCAGCATTAGTCTAGTTAGCCAAAGTAATAGCAGAGAATATATTTCTAAACCAACTGACTTAATT------ATCGGTATAGGCTCTAGTGGAGAAGGCACTCAGGCAGAAAAAAGTGAAAACAAAGAAT--------------------------------------------------------------------------------------------------------------------------------
Pseudantechinus_woolleyae	???????????????????????????????????????????????????????????????????????????????????????????????????????????????????????????????????????????????????????????????????????????????????????????????????????????????????????????????????????????????????????????????????????????????????????????????????????????????????????????????????????????????????????????????????????????????????????????????????????????????????????????????????????????????????????????????????????????????????????????????????????????????????????????????????????????????????????????????????????????????????????????????????????????????????????????????????????????????????????????????????????????????????????????????????????????????????????????????????????????????????????????????????????????????????????????????????????????????????????????????????????????????????????????????????????????????????????????????????????????????????????????????????????????????????????????????????????????????????????????????????????????????????????????????????????????????????????????????????????????????????????????????????????????????????????????????????????????????????????????????????????????????????????????????????????????????????????????????????????????????????????????????????????????????????????????????????????????????????????????????????????????????????????????????????????????????????????????????????????????????????????????????????????????????????????????????????????????????????????????????????????????????????????????????????????????????????????????????????????????????????????????????????????????????????????????????????????????????????????????????????????????????????????????????????????????????????????????????????????????????????????????????????????????????????????????????????????????????????????????????????????????????????????????????????????????????????????????????????????????????????????????????????????????????????????????????????????????????????????????????????????????????????????????????????????????????????????????????????????????????????????????????????????????????????????????????????????????????????????????????????????????????????????????????????????????????????????????????????????????????????????????????????????????????????????????????????????????????????????????????????????????????????????????????????????????????????????????????????????????????????????????????????????????????????????????????????????????????????????????????????????????????????????????????????????????????????????????????????????????????????????????????????????????????????????????
[truncated: 11,740,149 more chars]
